# Supplementary material for: (E)-2-Meth­oxy-N′-(2,4,6-trihy­droxy­benzyl­idene)benzohydrazide
Source: Acta Crystallogr Sect E Struct Rep Online. 2013 Jan 23;69(Pt 2):o277. doi: 10.1107/S1600536813001748 (PMC3569804; doi:10.1107/S1600536813001748)
Supplement: Supplementary file 2 [file e-69-0o277-Isup2.hkl]

# 
# h,k,l, Fc-squared, Fo-squared, sigma(Fo-squared) and status flag 
# 
data_I
_shelx_title ' A in P2(1)2(1)2(1)' 
_shelx_refln_list_code          4 
_shelx_F_calc_maximum      129.38 
_exptl_crystal_F_000       632.00 
_reflns_d_resolution_high  0.8256 
 
loop_ 
 _symmetry_equiv_pos_as_xyz 
 'x, y, z' 
 '-x+1/2, -y, z+1/2' 
 '-x, y+1/2, -z+1/2' 
 'x+1/2, -y+1/2, -z' 
 
_cell_length_a     6.4580 
_cell_length_b    13.4772 
_cell_length_c    16.3169 
_cell_angle_alpha  90.000 
_cell_angle_beta   90.000 
_cell_angle_gamma  90.000 
 
_shelx_F_squared_multiplier     1.000 
 
loop_ 
 _refln_index_h 
 _refln_index_k 
 _refln_index_l 
 _refln_F_squared_calc 
 _refln_F_squared_meas 
 _refln_F_squared_sigma 
 _refln_observed_status 
   2   0   0     3342.14     3447.62     50.86 o 
   4   0   0        9.25        9.86      0.86 o 
   6   0   0        7.94        9.21      2.18 o 
   1   1   0     7553.69     7045.57     58.81 o 
   2   1   0      109.24       99.83      1.69 o 
   3   1   0       17.24       16.17      0.84 o 
   4   1   0       73.73       73.90      1.44 o 
   5   1   0      153.21      157.82      3.10 o 
   6   1   0      838.40      891.89     13.56 o 
   7   1   0        0.81        0.34      0.92 o 
   0   2   0     6556.68     6280.17     66.16 o 
   1   2   0      326.78      287.00      3.35 o 
   2   2   0      617.13      544.94      4.75 o 
   3   2   0      444.68      452.89      6.30 o 
   4   2   0      347.74      343.04      4.96 o 
   5   2   0        1.39        4.67      0.75 o 
   6   2   0      750.17      804.88     14.78 o 
   7   2   0        3.34        2.45      1.16 o 
   1   3   0     2628.99     2571.70     17.12 o 
   2   3   0       12.44       15.28      1.04 o 
   3   3   0      282.36      288.92      4.03 o 
   4   3   0      189.82      222.56      3.73 o 
   5   3   0       55.54       60.54      2.02 o 
   6   3   0       10.56       12.59      2.20 o 
   7   3   0        1.34        1.60      1.11 o 
   0   4   0       78.57       83.31      2.62 o 
   1   4   0      516.67      566.21      5.09 o 
   2   4   0      133.00      143.97      1.67 o 
   3   4   0      168.45      172.87      2.41 o 
   4   4   0      547.51      574.51      7.13 o 
   5   4   0        0.86        1.77      0.67 o 
   6   4   0      211.42      213.08      5.67 o 
   7   4   0       29.78       33.12      2.71 o 
   1   5   0       18.54       17.37      0.73 o 
   2   5   0     1123.42     1349.19      9.71 o 
   3   5   0      111.55      133.21      2.18 o 
   4   5   0        5.35        7.17      0.58 o 
   5   5   0       94.06       87.47      4.54 o 
   6   5   0       14.17       17.76      2.38 o 
   7   5   0        7.95        8.30      1.68 o 
   0   6   0      100.26      100.20      2.54 o 
   1   6   0     1643.06     1760.37     13.98 o 
   2   6   0      718.72      804.75      7.39 o 
   3   6   0       34.35       41.56      1.32 o 
   4   6   0        3.70        6.99      0.66 o 
   5   6   0       57.86       51.40      2.51 o 
   6   6   0       24.75       23.14      1.73 o 
   7   6   0        6.30        4.07      1.77 o 
   1   7   0      258.47      267.70      3.97 o 
   2   7   0       20.51       19.86      1.00 o 
   3   7   0       39.20       35.01      1.27 o 
   4   7   0       43.88       42.95      1.91 o 
   5   7   0       14.20       16.76      1.51 o 
   6   7   0        0.81        0.14      0.84 o 
   7   7   0       10.24       19.87      3.52 o 
   0   8   0      323.88      303.90      8.10 o 
   1   8   0      993.04     1074.38      9.67 o 
   2   8   0      194.06      200.63      4.11 o 
   3   8   0      480.40      502.74      5.73 o 
   4   8   0        5.30        4.25      1.00 o 
   5   8   0        5.57        5.95      1.17 o 
   6   8   0       83.03       97.19      4.19 o 
   1   9   0       14.76       16.82      1.06 o 
   2   9   0      188.24      187.51      3.60 o 
   3   9   0        0.06        0.29      0.52 o 
   4   9   0       65.06       66.09      2.54 o 
   5   9   0       47.57       57.26      2.59 o 
   6   9   0       24.05       26.46      2.63 o 
   0  10   0      259.44      231.41      5.17 o 
   1  10   0       19.24       16.93      1.16 o 
   2  10   0        8.62       10.89      1.00 o 
   3  10   0       22.37       22.99      1.80 o 
   4  10   0      190.85      181.67      5.65 o 
   5  10   0      286.18      298.74      9.08 o 
   6  10   0        1.57        0.11      1.37 o 
   1  11   0      476.12      456.61      6.96 o 
   2  11   0       47.86       45.13      2.55 o 
   3  11   0       21.18       21.73      1.36 o 
   4  11   0        0.66        1.79      0.88 o 
   5  11   0       17.90       23.38      2.58 o 
   0  12   0      321.83      313.47      6.74 o 
   1  12   0        0.73        0.82      0.76 o 
   2  12   0      107.54       99.86      2.62 o 
   3  12   0        1.32        0.58      0.76 o 
   4  12   0       24.51       20.57      2.41 o 
   5  12   0       17.27       15.06      2.15 o 
   1  13   0        7.79        8.17      1.27 o 
   2  13   0        0.70        2.26      0.76 o 
   3  13   0        2.67        0.83      2.85 o 
   4  13   0        0.19        1.82      0.92 o 
   0  14   0      144.43      139.74      7.38 o 
   1  14   0       21.07       24.16      1.85 o 
   2  14   0       11.01       11.55      1.26 o 
   3  14   0       38.08       34.55      2.94 o 
   4  14   0        9.01        7.51      1.91 o 
   1  15   0       37.08       32.63      1.87 o 
   2  15   0        2.24        2.77      1.05 o 
   3  15   0       11.90       16.40      2.16 o 
   0  16   0        0.42       -0.05      1.19 o 
   1  16   0        0.94        0.40      1.56 o 
   1   0   1      226.67      254.45      2.27 o 
   2   0   1     1235.57     1192.07     15.18 o 
   3   0   1     1201.08     1280.53     11.88 o 
   4   0   1      198.12      179.43      2.43 o 
   5   0   1        3.21        3.87      0.66 o 
   6   0   1       63.98       68.49      3.18 o 
   7   0   1       24.74       28.63      2.50 o 
  -7   1   1       22.57       24.61      2.40 o 
  -6   1   1       52.77       54.87      3.16 o 
  -5   1   1       65.92       66.74      1.89 o 
  -4   1   1      532.95      556.31      6.41 o 
  -3   1   1       24.78       21.84      1.25 o 
  -2   1   1      121.11      120.01      1.91 o 
  -1   1   1      762.71      809.92      6.34 o 
   0   1   1       28.58       29.50      0.58 o 
   1   1   1      762.20      796.64     12.75 o 
   2   1   1      121.30      129.03      3.57 o 
   3   1   1       24.95       22.76      0.64 o 
   4   1   1      533.62      547.34      5.61 o 
   5   1   1       65.66       65.01      1.99 o 
   6   1   1       52.80       59.26      3.09 o 
   7   1   1       22.52       23.88      3.87 o 
  -7   2   1       29.35       32.42      2.65 o 
  -6   2   1      313.33      318.63      7.51 o 
  -5   2   1      156.52      154.59      4.44 o 
  -4   2   1      686.33      688.73      7.72 o 
  -3   2   1      252.54      240.58      3.01 o 
  -2   2   1      426.75      429.91      4.66 o 
  -1   2   1      527.39      514.97      5.08 o 
   0   2   1     8103.25     7747.47     51.16 o 
   1   2   1      528.52      512.87      4.70 o 
   2   2   1      426.93      426.80      4.01 o 
   3   2   1      252.90      239.89      7.48 o 
   4   2   1      686.73      691.53      7.90 o 
   5   2   1      156.43      159.61      5.10 o 
   6   2   1      313.37      316.73      7.07 o 
   7   2   1       29.28       28.96      2.54 o 
  -7   3   1       67.03       73.02      3.50 o 
  -6   3   1      386.38      407.33     16.58 o 
  -5   3   1      101.86       95.40      2.50 o 
  -4   3   1      596.12      607.40      6.33 o 
  -3   3   1      204.86      215.91      4.07 o 
  -2   3   1      131.87      122.46      1.60 o 
  -1   3   1      593.82      572.88      4.87 o 
   0   3   1     1364.59     1292.12      9.90 o 
   1   3   1      593.80      573.91      4.41 o 
   2   3   1      132.14      125.07      3.20 o 
   3   3   1      204.76      212.49      2.98 o 
   4   3   1      595.07      596.64      8.66 o 
   5   3   1      101.89      100.03      2.66 o 
   6   3   1      386.45      395.94      8.15 o 
   7   3   1       67.01       71.36      3.56 o 
  -7   4   1        9.72        9.27      1.71 o 
  -6   4   1       72.33       75.07      6.47 o 
  -5   4   1      389.50      390.74      5.82 o 
  -4   4   1      296.24      287.45      3.94 o 
  -3   4   1      229.98      247.49      2.85 o 
  -2   4   1     3720.44     3942.61     31.39 o 
  -1   4   1      475.27      488.88      4.48 o 
   0   4   1        7.02        8.35      0.59 o 
   1   4   1      477.14      485.96      4.01 o 
   2   4   1     3722.63     3913.16     25.69 o 
   3   4   1      230.00      243.06      3.06 o 
   4   4   1      296.67      282.64      5.35 o 
   5   4   1      389.07      399.20      6.75 o 
   6   4   1       72.40       76.31      3.41 o 
   7   4   1        9.75        8.60      1.62 o 
  -7   5   1       13.20       16.01      3.12 o 
  -6   5   1       29.84       30.70      2.40 o 
  -5   5   1       97.80      100.99      2.75 o 
  -4   5   1       48.98       51.12      1.80 o 
  -3   5   1      414.47      449.54      4.59 o 
  -2   5   1       48.43       62.17      1.60 o 
  -1   5   1      188.12      184.05      2.40 o 
   0   5   1      443.14      492.28      4.73 o 
   1   5   1      188.25      189.28      2.51 o 
   2   5   1       48.41       62.88      1.46 o 
   3   5   1      414.57      444.27      4.15 o 
   4   5   1       48.92       51.88      2.97 o 
   5   5   1       97.72       93.59      3.27 o 
   6   5   1       29.94       29.88      1.88 o 
   7   5   1       13.22       16.21      2.13 o 
  -7   6   1       20.52       27.98      4.07 o 
  -6   6   1        1.05        1.11      0.98 o 
  -5   6   1       89.78       88.11      2.38 o 
  -4   6   1        6.87        6.11      0.90 o 
  -3   6   1      106.40      103.05      1.99 o 
  -2   6   1      832.46      875.78      7.82 o 
  -1   6   1     1059.55     1090.57      9.26 o 
   0   6   1      306.54      303.92      3.54 o 
   1   6   1     1060.61     1096.65      9.35 o 
   2   6   1      830.67      876.17      6.93 o 
   3   6   1      106.63      100.65      1.64 o 
   4   6   1        6.96        6.87      0.70 o 
   5   6   1       89.47       87.13      3.25 o 
   6   6   1        1.03        0.18      0.76 o 
   7   6   1       20.44       26.75      2.58 o 
  -7   7   1       24.20       27.43      4.10 o 
  -6   7   1       15.84       12.98      1.87 o 
  -5   7   1        3.38        3.69      0.94 o 
  -4   7   1        0.26        0.37      0.63 o 
  -3   7   1       20.99       21.98      1.04 o 
  -2   7   1      438.15      479.01      5.16 o 
  -1   7   1      277.87      265.79      6.11 o 
   0   7   1        1.44        0.06      0.36 o 
   1   7   1      277.95      269.74      4.10 o 
   2   7   1      437.82      486.57      5.33 o 
   3   7   1       20.93       23.11      0.82 o 
   4   7   1        0.28        1.22      0.53 o 
   5   7   1        3.38        3.44      1.53 o 
   6   7   1       15.85       15.48      2.07 o 
   7   7   1       24.12       25.58      3.88 o 
  -6   8   1       32.94       33.33      3.36 o 
  -5   8   1      315.65      304.83      9.03 o 
  -4   8   1      153.66      143.05      4.17 o 
  -3   8   1      144.69      137.06      2.56 o 
  -2   8   1        6.90        6.91      0.74 o 
  -1   8   1      122.94      127.26      3.03 o 
   0   8   1      297.34      291.61      3.82 o 
   1   8   1      122.77      127.36      2.90 o 
   2   8   1        6.87        6.34      0.74 o 
   3   8   1      144.69      135.90      2.67 o 
   4   8   1      153.95      139.40      3.92 o 
   5   8   1      315.37      308.48      5.82 o 
   6   8   1       32.88       35.19      3.16 o 
  -6   9   1       17.93       19.15      1.89 o 
  -5   9   1       36.50       44.72      2.93 o 
  -4   9   1       16.69       13.67      1.43 o 
  -3   9   1       56.33       53.33      1.69 o 
  -2   9   1      225.36      217.78      3.41 o 
  -1   9   1      217.23      199.65      3.20 o 
   0   9   1        3.61        2.34      0.75 o 
   1   9   1      216.66      205.16      4.04 o 
   2   9   1      225.26      217.06      3.52 o 
   3   9   1       56.37       53.47      1.77 o 
   4   9   1       16.67       12.79      1.48 o 
   5   9   1       36.57       40.28      2.36 o 
   6   9   1       17.96       18.63      3.01 o 
  -6  10   1       45.80       47.19      2.72 o 
  -5  10   1       80.06       76.39      3.81 o 
  -4  10   1       65.38       63.40      2.57 o 
  -3  10   1       97.43       93.66      2.33 o 
  -2  10   1       11.93       16.62      1.14 o 
  -1  10   1      284.23      274.36      4.05 o 
   0  10   1        0.10        0.11      0.51 o 
   1  10   1      284.36      271.13      5.30 o 
   2  10   1       11.99       16.49      1.20 o 
   3  10   1       97.21       93.78      2.56 o 
   4  10   1       65.50       65.20      2.73 o 
   5  10   1       80.02       82.40      3.13 o 
   6  10   1       45.73       46.67      4.51 o 
  -5  11   1       26.01       22.34      2.51 o 
  -4  11   1       18.44       16.73      2.09 o 
  -3  11   1       44.55       38.89      2.35 o 
  -2  11   1        5.45        4.99      0.84 o 
  -1  11   1        8.39        8.34      1.00 o 
   0  11   1      358.53      352.79      4.93 o 
   1  11   1        8.45        8.93      1.01 o 
   2  11   1        5.41        4.82      0.85 o 
   3  11   1       44.59       41.87      1.74 o 
   4  11   1       18.36       13.18      1.57 o 
   5  11   1       25.92       27.15      2.73 o 
  -5  12   1       33.18       32.73      2.95 o 
  -4  12   1        5.63        3.50      1.27 o 
  -3  12   1       37.92       35.29      2.07 o 
  -2  12   1       63.12       62.96      2.09 o 
  -1  12   1      780.21      798.69      8.67 o 
   0  12   1      100.01       94.75      2.63 o 
   1  12   1      781.24      785.33      8.69 o 
   2  12   1       63.09       62.74      3.09 o 
   3  12   1       37.97       31.31      1.66 o 
   4  12   1        5.65        3.43      1.06 o 
   5  12   1       33.15       33.73      3.03 o 
  -4  13   1       20.36       21.71      2.50 o 
  -3  13   1        0.96       -0.10      2.33 o 
  -2  13   1       26.38       25.51      1.58 o 
  -1  13   1       26.15       24.71      1.57 o 
   0  13   1      171.42      162.68      3.51 o 
   1  13   1       26.20       22.89      1.56 o 
   2  13   1       26.29       28.19      1.68 o 
   3  13   1        0.97        1.10      1.09 o 
   4  13   1       20.43       21.08      2.44 o 
  -4  14   1       13.64       18.93      2.34 o 
  -3  14   1       35.86       37.58      3.04 o 
  -2  14   1       50.89       52.60      2.75 o 
  -1  14   1       62.02       60.17      2.21 o 
   0  14   1      193.18      183.73      3.84 o 
   1  14   1       61.96       58.49      2.25 o 
   2  14   1       50.85       50.85      2.09 o 
   3  14   1       35.75       39.02      3.07 o 
   4  14   1       13.58       17.13      2.23 o 
  -3  15   1        2.78        2.79      1.04 o 
  -2  15   1        7.93       10.39      2.03 o 
  -1  15   1       39.52       42.47      2.43 o 
   0  15   1        5.85        4.51      0.93 o 
   1  15   1       39.46       45.97      2.08 o 
   2  15   1        7.88        9.86      1.35 o 
   3  15   1        2.76        2.63      1.09 o 
  -1  16   1        4.27        5.31      1.60 o 
   0  16   1        0.14        1.14      0.68 o 
   1  16   1        4.26        5.39      0.91 o 
   0   0   2     4315.33     4240.95     56.56 o 
   1   0   2       20.73       21.26      0.53 o 
   2   0   2     1019.20      946.71     15.03 o 
   3   0   2      289.26      342.68      4.03 o 
   4   0   2      292.99      298.65      3.92 o 
   5   0   2       31.69       29.50      2.21 o 
   6   0   2       53.31       56.59      7.09 o 
   7   0   2        0.31        1.43      1.13 o 
  -7   1   2       15.03       12.90      1.99 o 
  -6   1   2       16.59       13.97      2.27 o 
  -5   1   2       32.01       28.31      1.88 o 
  -4   1   2       20.56       20.09      1.08 o 
  -3   1   2      402.11      406.67      4.18 o 
  -2   1   2      198.99      204.64      3.03 o 
  -1   1   2      353.31      359.11      2.50 o 
   0   1   2      521.61      523.28      5.39 o 
   1   1   2      353.64      349.29      4.53 o 
   2   1   2      198.57      201.95      5.04 o 
   3   1   2      402.74      418.18      9.06 o 
   4   1   2       20.59       20.50      1.51 o 
   5   1   2       31.97       31.17      1.49 o 
   6   1   2       16.53       18.81      2.01 o 
   7   1   2       15.03       13.94      2.98 o 
  -7   2   2       41.89       41.89      3.47 o 
  -6   2   2        3.66        3.58      1.15 o 
  -5   2   2       27.51       27.19      1.78 o 
  -4   2   2      116.61      124.99      2.49 o 
  -3   2   2     1303.11     1320.85     10.90 o 
  -2   2   2      852.04      830.76      6.96 o 
  -1   2   2     2867.73     2955.05     21.65 o 
   0   2   2      693.04      689.32      5.60 o 
   1   2   2     2869.46     2945.88     21.53 o 
   2   2   2      851.66      817.58      9.66 o 
   3   2   2     1302.73     1343.42     22.42 o 
   4   2   2      116.81      118.28      3.90 o 
   5   2   2       27.59       21.30      1.36 o 
   6   2   2        3.66        4.41      1.29 o 
   7   2   2       41.81       42.87      2.84 o 
  -7   3   2        2.40        1.19      1.04 o 
  -6   3   2      135.06      140.54      4.45 o 
  -5   3   2       27.45       25.41      1.38 o 
  -4   3   2      165.05      172.86      2.78 o 
  -3   3   2      148.56      161.60      2.59 o 
  -2   3   2     1201.41     1255.58      9.79 o 
  -1   3   2     4479.40     4471.39     37.39 o 
   0   3   2      160.24      169.74      2.52 o 
   1   3   2     4478.66     4452.36     32.31 o 
   2   3   2     1200.92     1240.29      8.97 o 
   3   3   2      148.49      155.77      3.26 o 
   4   3   2      164.98      168.06      5.90 o 
   5   3   2       27.38       28.83      1.58 o 
   6   3   2      135.26      141.05      5.32 o 
   7   3   2        2.39        0.81      0.98 o 
  -7   4   2        7.07        3.88      1.88 o 
  -6   4   2       17.19       19.38      1.94 o 
  -5   4   2      528.26      544.04      7.15 o 
  -4   4   2      140.21      142.70      2.59 o 
  -3   4   2       16.10       14.32      1.47 o 
  -2   4   2      611.75      678.81      5.95 o 
  -1   4   2      219.33      215.23      2.43 o 
   0   4   2      371.02      361.30      3.59 o 
   1   4   2      219.01      208.94      2.63 o 
   2   4   2      610.12      693.82      5.57 o 
   3   4   2       16.23       14.18      0.79 o 
   4   4   2      140.75      141.74      4.23 o 
   5   4   2      528.10      539.60      8.82 o 
   6   4   2       17.29       18.08      1.56 o 
   7   4   2        7.05        5.98      1.47 o 
  -7   5   2       15.46       16.81      3.27 o 
  -6   5   2       54.89       54.72      2.91 o 
  -5   5   2      200.75      194.81      3.48 o 
  -4   5   2       55.42       55.27      1.65 o 
  -3   5   2      112.53      107.41      1.74 o 
  -2   5   2      920.04      990.37      8.40 o 
  -1   5   2      610.60      614.50      6.38 o 
   0   5   2      316.05      312.14      3.42 o 
   1   5   2      611.33      609.05      5.08 o 
   2   5   2      919.65     1007.40      7.69 o 
   3   5   2      112.25      110.21      2.48 o 
   4   5   2       55.44       59.45      1.49 o 
   5   5   2      200.91      201.50      4.97 o 
   6   5   2       54.94       58.48      2.42 o 
   7   5   2       15.53       15.09      2.08 o 
  -7   6   2        1.07       -0.88      1.29 o 
  -6   6   2        2.10        3.12      1.68 o 
  -5   6   2       73.10       72.88      2.14 o 
  -4   6   2       23.23       19.77      1.30 o 
  -3   6   2       80.97       77.19      1.60 o 
  -2   6   2       37.47       35.59      1.11 o 
  -1   6   2     1058.49     1155.47     11.48 o 
   0   6   2     1074.59     1044.29      8.93 o 
   1   6   2     1058.75     1157.76      9.88 o 
   2   6   2       37.40       34.43      0.98 o 
   3   6   2       81.06       79.16      1.67 o 
   4   6   2       23.26       19.99      0.91 o 
   5   6   2       73.05       69.09      3.03 o 
   6   6   2        2.12        2.91      1.00 o 
   7   6   2        1.07        2.86      2.13 o 
  -7   7   2        2.95        2.65      1.64 o 
  -6   7   2       57.85       57.35      4.91 o 
  -5   7   2       12.96       10.89      1.31 o 
  -4   7   2       61.36       63.28      2.20 o 
  -3   7   2      129.36      125.09      2.33 o 
  -2   7   2      671.91      689.87      6.67 o 
  -1   7   2      405.97      438.94      4.77 o 
   0   7   2       22.73       22.04      0.98 o 
   1   7   2      405.87      449.40      4.97 o 
   2   7   2      672.21      694.93      6.64 o 
   3   7   2      129.16      125.68      2.03 o 
   4   7   2       61.39       64.29      1.87 o 
   5   7   2       12.91        9.91      1.58 o 
   6   7   2       57.69       63.04      3.95 o 
   7   7   2        2.96        5.79      3.07 o 
  -6   8   2       52.55       53.05      2.64 o 
  -5   8   2       44.36       45.16      2.38 o 
  -4   8   2       17.62       17.83      1.44 o 
  -3   8   2      238.56      235.50      3.42 o 
  -2   8   2      408.95      403.65      8.39 o 
  -1   8   2      308.23      336.04      6.19 o 
   0   8   2       52.25       49.32      1.47 o 
   1   8   2      308.52      330.53      4.24 o 
   2   8   2      408.88      407.37      4.97 o 
   3   8   2      238.75      237.32      5.32 o 
   4   8   2       17.66       18.52      1.21 o 
   5   8   2       44.30       45.68      2.80 o 
   6   8   2       52.65       59.64      3.24 o 
  -6   9   2       11.87       13.60      1.58 o 
  -5   9   2      220.56      216.45      6.06 o 
  -4   9   2       26.51       21.56      2.13 o 
  -3   9   2        6.58        8.72      0.85 o 
  -2   9   2      183.35      188.16      3.09 o 
  -1   9   2        6.34        5.14      0.68 o 
   0   9   2        0.49       -0.09      0.39 o 
   1   9   2        6.35        4.98      0.71 o 
   2   9   2      183.58      184.72      3.25 o 
   3   9   2        6.62        8.22      0.92 o 
   4   9   2       26.65       21.85      1.81 o 
   5   9   2      220.54      211.55      5.89 o 
   6   9   2       11.85       16.92      2.26 o 
  -6  10   2       12.60       15.52      1.69 o 
  -5  10   2       62.79       59.42      3.88 o 
  -4  10   2      299.18      289.20     10.13 o 
  -3  10   2       36.22       29.05      2.10 o 
  -2  10   2      266.27      266.40      3.98 o 
  -1  10   2       60.33       58.84      1.79 o 
   0  10   2      393.29      388.37      5.03 o 
   1  10   2       60.07       61.29      1.88 o 
   2  10   2      266.40      262.33      7.43 o 
   3  10   2       36.17       28.65      1.49 o 
   4  10   2      299.44      279.88      7.24 o 
   5  10   2       62.79       61.10      2.82 o 
   6  10   2       12.68       16.84      3.09 o 
  -5  11   2       11.24        8.19      1.66 o 
  -4  11   2       13.22       12.79      1.85 o 
  -3  11   2       61.55       56.82      2.25 o 
  -2  11   2       24.92       23.75      1.35 o 
  -1  11   2      358.88      345.85      4.85 o 
   0  11   2      172.61      182.62      3.38 o 
   1  11   2      358.97      341.24      7.35 o 
   2  11   2       24.77       21.88      1.40 o 
   3  11   2       61.49       49.14      2.20 o 
   4  11   2       13.27       15.62      1.67 o 
   5  11   2       11.20        8.26      1.42 o 
  -5  12   2       31.67       31.19      2.87 o 
  -4  12   2       35.14       30.59      3.02 o 
  -3  12   2       39.97       43.42      3.01 o 
  -2  12   2      183.11      173.19      3.43 o 
  -1  12   2       53.77       54.89      1.97 o 
   0  12   2        9.50       10.17      1.16 o 
   1  12   2       53.82       58.29      2.10 o 
   2  12   2      183.26      176.68      3.57 o 
   3  12   2       39.93       40.40      1.84 o 
   4  12   2       35.12       33.60      2.28 o 
   5  12   2       31.74       33.16      3.00 o 
  -4  13   2        0.19        1.13      0.91 o 
  -3  13   2       19.93       16.20      2.12 o 
  -2  13   2        8.36        7.92      1.21 o 
  -1  13   2       31.07       30.60      1.65 o 
   0  13   2      779.95      816.72      9.13 o 
   1  13   2       31.17       34.04      1.80 o 
   2  13   2        8.40        7.34      1.04 o 
   3  13   2       19.98       20.50      1.53 o 
   4  13   2        0.19       -0.85      0.77 o 
  -3  14   2       33.77       34.67      3.62 o 
  -2  14   2       12.03       13.93      1.56 o 
  -1  14   2       98.98       92.97      3.25 o 
   0  14   2      139.35      143.83      3.40 o 
   1  14   2       98.65      100.24      2.88 o 
   2  14   2       12.06       12.67      1.31 o 
   3  14   2       33.77       38.19      2.40 o 
  -2  15   2       25.63       24.36      2.06 o 
  -1  15   2       81.19       87.56      3.18 o 
   0  15   2        3.08        3.36      0.87 o 
   1  15   2       81.42       89.02      2.78 o 
   2  15   2       25.60       25.35      1.74 o 
  -1  16   2       20.29       23.70      1.97 o 
   0  16   2        6.43        8.00      1.17 o 
   1  16   2       20.26       23.84      3.44 o 
   1   0   3      326.16      305.95      2.86 o 
   2   0   3        2.04        0.20      0.23 o 
   3   0   3     3194.84     3453.71     29.48 o 
   4   0   3       38.48       37.15      1.11 o 
   5   0   3       28.91       27.76      1.87 o 
   6   0   3      101.58      105.85      3.87 o 
   7   0   3      563.74      620.59     11.29 o 
  -7   1   3        7.01        8.19      1.68 o 
  -6   1   3      156.79      162.47      4.73 o 
  -5   1   3       34.98       29.04      1.89 o 
  -4   1   3       12.69       13.02      0.83 o 
  -3   1   3      725.84      811.44     15.55 o 
  -2   1   3     1544.12     1548.22     10.55 o 
  -1   1   3    11516.93    11103.29     98.67 o 
   0   1   3     1036.69      999.40      6.99 o 
   1   1   3    11513.79    10822.70    144.34 o 
   2   1   3     1544.78     1520.21     16.82 o 
   3   1   3      725.51      803.17     15.18 o 
   4   1   3       12.60       13.34      2.79 o 
   5   1   3       34.79       35.18      1.78 o 
   6   1   3      156.42      157.59      4.77 o 
   7   1   3        6.97        7.74      1.62 o 
  -7   2   3      110.18      117.28      6.66 o 
  -6   2   3       10.51       12.65      2.52 o 
  -5   2   3      166.79      169.28      5.56 o 
  -4   2   3       87.72       83.20      1.77 o 
  -3   2   3     1106.12     1200.58     10.02 o 
  -2   2   3      194.03      201.27      2.44 o 
  -1   2   3    16737.95    15972.51    180.37 o 
   0   2   3     4157.28     4593.37     33.31 o 
   1   2   3    16735.54    15777.59    115.65 o 
   2   2   3      194.51      199.56      3.48 o 
   3   2   3     1106.08     1211.87     20.88 o 
   4   2   3       87.66       84.84      4.07 o 
   5   2   3      167.10      160.64      3.45 o 
   6   2   3       10.54       12.10      1.72 o 
   7   2   3      110.09      120.68      4.51 o 
  -7   3   3        6.05        9.58      2.44 o 
  -6   3   3        5.14        6.92      1.33 o 
  -5   3   3      280.07      272.80      4.42 o 
  -4   3   3        4.66        4.60      0.62 o 
  -3   3   3     1283.39     1407.28     11.61 o 
  -2   3   3      597.65      591.48      4.64 o 
  -1   3   3     2795.46     2872.26     21.34 o 
   0   3   3        6.27       13.50      0.55 o 
   1   3   3     2794.89     2884.48     17.53 o 
   2   3   3      597.97      585.51      8.63 o 
   3   3   3     1282.76     1418.32     26.82 o 
   4   3   3        4.60        3.91      0.85 o 
   5   3   3      279.90      282.56      4.86 o 
   6   3   3        5.21        5.40      1.04 o 
   7   3   3        6.05        6.55      1.47 o 
  -7   4   3        5.25        4.22      1.88 o 
  -6   4   3       43.51       38.42      2.47 o 
  -5   4   3      159.71      166.14      4.70 o 
  -4   4   3       93.51       99.67      2.09 o 
  -3   4   3      585.26      627.12      6.21 o 
  -2   4   3       13.11       11.18      0.54 o 
  -1   4   3      585.05      552.88      5.10 o 
   0   4   3     1068.71     1003.72      8.27 o 
   1   4   3      585.21      555.23      4.48 o 
   2   4   3       13.21       12.57      1.41 o 
   3   4   3      585.01      646.17      6.16 o 
   4   4   3       93.21       95.68      4.29 o 
   5   4   3      159.29      156.36      6.53 o 
   6   4   3       43.60       41.44      2.10 o 
   7   4   3        5.25        4.89      1.41 o 
  -7   5   3       32.04       33.51      4.32 o 
  -6   5   3       41.09       44.99      4.42 o 
  -5   5   3      335.77      340.54      4.75 o 
  -4   5   3       63.08       57.13      1.96 o 
  -3   5   3      357.32      388.88      4.27 o 
  -2   5   3     1015.21     1051.10      8.78 o 
  -1   5   3      652.87      673.39      6.03 o 
   0   5   3       63.73       70.53      1.41 o 
   1   5   3      651.51      676.02      4.97 o 
   2   5   3     1014.68     1058.85      8.18 o 
   3   5   3      357.18      384.55      4.36 o 
   4   5   3       62.99       61.12      1.64 o 
   5   5   3      336.15      334.74      8.02 o 
   6   5   3       41.21       39.43      2.15 o 
   7   5   3       32.15       33.15      2.79 o 
  -7   6   3       17.44       19.90      3.45 o 
  -6   6   3       18.38       22.31      3.58 o 
  -5   6   3       87.30       82.04      2.26 o 
  -4   6   3       82.65       85.52      2.13 o 
  -3   6   3      157.97      157.96      3.27 o 
  -2   6   3      237.62      243.31      3.04 o 
  -1   6   3      487.76      517.26      5.15 o 
   0   6   3      239.85      292.54      3.50 o 
   1   6   3      488.27      516.20      6.44 o 
   2   6   3      237.04      248.19      2.93 o 
   3   6   3      157.78      157.42      2.90 o 
   4   6   3       82.70       91.11      2.02 o 
   5   6   3       87.17       85.95      3.40 o 
   6   6   3       18.38       21.11      2.11 o 
   7   6   3       17.42       19.77      2.36 o 
  -6   7   3        6.54        8.30      1.73 o 
  -5   7   3      179.38      174.64      4.17 o 
  -4   7   3      272.16      260.93      5.54 o 
  -3   7   3      167.11      158.42      2.89 o 
  -2   7   3       98.15      104.66      1.95 o 
  -1   7   3      824.37      899.85      8.16 o 
   0   7   3      217.17      225.27      3.13 o 
   1   7   3      824.06      909.48      8.41 o 
   2   7   3       98.33      102.40      1.84 o 
   3   7   3      167.21      158.16      2.43 o 
   4   7   3      271.58      253.10      4.39 o 
   5   7   3      179.71      176.25      5.01 o 
   6   7   3        6.56       13.08      1.89 o 
  -6   8   3       20.80       19.08      2.31 o 
  -5   8   3      103.42      105.18      3.34 o 
  -4   8   3      142.92      136.53      4.70 o 
  -3   8   3        8.53        8.13      0.75 o 
  -2   8   3       65.69       60.43      1.60 o 
  -1   8   3       94.36       95.82      2.33 o 
   0   8   3      278.60      281.58      3.78 o 
   1   8   3       94.24       92.79      2.10 o 
   2   8   3       65.54       60.01      1.49 o 
   3   8   3        8.53        8.13      0.71 o 
   4   8   3      143.02      145.28      3.01 o 
   5   8   3      103.36       94.36      3.90 o 
   6   8   3       20.78       20.92      2.37 o 
  -6   9   3       74.10       77.20      3.09 o 
  -5   9   3       19.48       20.31      1.85 o 
  -4   9   3      123.93      122.57      4.26 o 
  -3   9   3       39.46       37.98      1.45 o 
  -2   9   3       50.72       43.47      1.64 o 
  -1   9   3       56.48       55.00      1.61 o 
   0   9   3      135.08      127.27      2.52 o 
   1   9   3       56.40       55.64      1.71 o 
   2   9   3       50.78       50.88      1.74 o 
   3   9   3       39.58       36.16      1.60 o 
   4   9   3      123.93      123.25      2.89 o 
   5   9   3       19.57       17.77      2.19 o 
   6   9   3       74.05       76.32      3.82 o 
  -6  10   3        6.51        4.62      1.06 o 
  -5  10   3       15.99       22.98      1.98 o 
  -4  10   3       57.71       53.75      3.10 o 
  -3  10   3       63.00       62.67      2.23 o 
  -2  10   3      410.02      399.63      6.24 o 
  -1  10   3       25.66       23.16      1.24 o 
   0  10   3       56.36       55.62      1.96 o 
   1  10   3       25.61       24.23      1.34 o 
   2  10   3      409.75      391.24      5.33 o 
   3  10   3       62.92       63.38      2.06 o 
   4  10   3       57.84       55.80      2.60 o 
   5  10   3       15.94       20.91      2.31 o 
   6  10   3        6.50        4.45      1.56 o 
  -5  11   3       16.03       21.00      2.40 o 
  -4  11   3       34.89       35.69      2.86 o 
  -3  11   3        4.81        5.73      1.37 o 
  -2  11   3       17.51       16.28      1.62 o 
  -1  11   3      164.30      161.48      3.29 o 
   0  11   3      371.21      366.24      5.09 o 
   1  11   3      164.07      158.25      3.76 o 
   2  11   3       17.42       16.33      1.31 o 
   3  11   3        4.75        5.87      1.03 o 
   4  11   3       34.86       33.94      2.26 o 
   5  11   3       16.02       16.94      2.31 o 
  -5  12   3       19.45       22.86      2.50 o 
  -4  12   3        0.17        1.18      1.06 o 
  -3  12   3       20.55       19.54      2.59 o 
  -2  12   3       16.12       18.10      1.59 o 
  -1  12   3      150.46      144.03      3.79 o 
   0  12   3        7.85        8.43      1.05 o 
   1  12   3      150.55      151.88      3.27 o 
   2  12   3       16.06       15.80      1.34 o 
   3  12   3       20.56       21.03      1.51 o 
   4  12   3        0.17        0.27      0.88 o 
   5  12   3       19.33       22.91      2.11 o 
  -4  13   3        3.97        6.71      1.58 o 
  -3  13   3       10.54        6.87      2.35 o 
  -2  13   3       22.00       25.31      2.60 o 
  -1  13   3       51.27       48.09      2.30 o 
   0  13   3       59.80       67.16      2.96 o 
   1  13   3       51.25       54.65      2.09 o 
   2  13   3       21.98       21.35      1.55 o 
   3  13   3       10.50        8.12      1.11 o 
   4  13   3        3.98        8.72      1.39 o 
  -3  14   3        1.96        1.17      0.92 o 
  -2  14   3       15.84       20.08      2.11 o 
  -1  14   3       38.53       40.44      2.34 o 
   0  14   3       27.88       29.14      1.78 o 
   1  14   3       38.49       38.61      2.00 o 
   2  14   3       15.87       19.94      1.54 o 
   3  14   3        1.96        1.31      0.69 o 
  -2  15   3       29.54       30.95      4.48 o 
  -1  15   3       46.91       47.55      4.56 o 
   0  15   3        5.24        5.81      1.16 o 
   1  15   3       46.90       48.47      2.59 o 
   2  15   3       29.55       29.85      1.88 o 
  -1  16   3        0.16        0.62      0.81 o 
   0  16   3        0.18       -0.42      0.66 o 
   1  16   3        0.16        0.39      0.98 o 
   0   0   4      731.34      824.13      9.31 o 
   1   0   4      167.19      165.64      1.91 o 
   2   0   4       93.27       94.39      1.62 o 
   3   0   4       82.70       83.56      1.64 o 
   4   0   4        0.65        1.42      0.38 o 
   5   0   4       40.26       37.82      3.11 o 
   6   0   4        2.33        1.66      0.93 o 
   7   0   4      354.39      353.29      7.96 o 
  -7   1   4       42.74       48.40      7.24 o 
  -6   1   4       53.65       56.80      3.67 o 
  -5   1   4       78.53       79.24      7.24 o 
  -4   1   4       36.60       37.25      1.56 o 
  -3   1   4     1628.26     1725.81     13.57 o 
  -2   1   4       84.23       74.35      1.52 o 
  -1   1   4    10014.00     9932.16     73.42 o 
   0   1   4     4330.99     4267.33     27.80 o 
   1   1   4    10013.80    10083.24    120.75 o 
   2   1   4       84.38       69.09      1.24 o 
   3   1   4     1627.76     1691.71     28.37 o 
   4   1   4       36.67       37.86      2.76 o 
   5   1   4       78.42       80.10      3.03 o 
   6   1   4       53.34       55.60      2.84 o 
   7   1   4       42.70       44.90      4.28 o 
  -7   2   4       75.52       75.26      5.35 o 
  -6   2   4      102.96      100.99      3.66 o 
  -5   2   4      278.77      274.20      5.76 o 
  -4   2   4       11.89       14.17      0.82 o 
  -3   2   4      632.21      619.47      5.83 o 
  -2   2   4      663.05      683.55      5.96 o 
  -1   2   4     6830.86     6907.65     50.02 o 
   0   2   4      380.69      364.91      3.13 o 
   1   2   4     6833.55     6879.67     50.92 o 
   2   2   4      664.25      683.16      7.19 o 
   3   2   4      632.32      601.77     12.48 o 
   4   2   4       11.86       13.62      1.95 o 
   5   2   4      278.96      277.63      4.79 o 
   6   2   4      103.05       98.83      2.95 o 
   7   2   4       75.58       80.74      3.76 o 
  -7   3   4       10.91       11.71      2.63 o 
  -6   3   4        8.49        6.02      1.22 o 
  -5   3   4      467.47      463.26      5.49 o 
  -4   3   4      238.29      244.90      3.37 o 
  -3   3   4      141.94      139.39      2.69 o 
  -2   3   4      953.55      942.59      6.94 o 
  -1   3   4     2560.71     2594.61     22.36 o 
   0   3   4      220.64      203.72      2.38 o 
   1   3   4     2560.71     2571.55     19.38 o 
   2   3   4      953.88      944.25      9.40 o 
   3   3   4      142.14      138.22      3.21 o 
   4   3   4      237.98      226.06      7.23 o 
   5   3   4      468.02      463.81      8.98 o 
   6   3   4        8.47        6.92      1.33 o 
   7   3   4       10.90       11.51      1.83 o 
  -7   4   4        0.05        0.96      1.31 o 
  -6   4   4        4.80        6.12      2.11 o 
  -5   4   4      659.72      679.07      7.31 o 
  -4   4   4       99.81       97.32      2.04 o 
  -3   4   4       81.72       83.12      1.68 o 
  -2   4   4     1013.50     1007.60      7.57 o 
  -1   4   4      866.64      942.76      7.81 o 
   0   4   4     1515.81     1393.56     12.13 o 
   1   4   4      867.21      944.71      6.40 o 
   2   4   4     1013.96     1017.23     10.45 o 
   3   4   4       81.69       80.25      1.75 o 
   4   4   4       99.84       92.77      4.13 o 
   5   4   4      659.28      678.34     10.71 o 
   6   4   4        4.81        5.51      1.11 o 
   7   4   4        0.05       -0.37      1.32 o 
  -7   5   4        0.04        0.25      1.36 o 
  -6   5   4       11.61       10.27      2.57 o 
  -5   5   4      197.53      187.96      4.08 o 
  -4   5   4      284.57      277.54      3.87 o 
  -3   5   4      347.64      379.30      3.61 o 
  -2   5   4       66.32       69.89      1.33 o 
  -1   5   4       40.51       42.79      1.51 o 
   0   5   4       72.01       60.21      1.20 o 
   1   5   4       40.21       41.72      0.88 o 
   2   5   4       66.29       72.43      1.89 o 
   3   5   4      347.92      370.85      4.42 o 
   4   5   4      284.18      281.21      3.85 o 
   5   5   4      198.05      194.60      3.97 o 
   6   5   4       11.58       11.05      1.39 o 
   7   5   4        0.04       -0.19      0.90 o 
  -7   6   4        1.12        0.07      1.28 o 
  -6   6   4       13.40       12.62      2.69 o 
  -5   6   4       33.67       32.48      2.03 o 
  -4   6   4      223.30      212.97      4.97 o 
  -3   6   4      176.12      157.86      2.16 o 
  -2   6   4      271.46      290.06      3.38 o 
  -1   6   4      431.21      433.62      4.53 o 
   0   6   4      338.34      390.26      5.68 o 
   1   6   4      431.41      441.46      3.76 o 
   2   6   4      271.73      298.05      3.40 o 
   3   6   4      176.42      165.58      2.72 o 
   4   6   4      224.04      214.77      3.35 o 
   5   6   4       33.58       34.67      2.42 o 
   6   6   4       13.33       15.33      1.98 o 
   7   6   4        1.11        0.70      0.94 o 
  -6   7   4       30.08       26.52      5.28 o 
  -5   7   4       33.63       33.47      2.03 o 
  -4   7   4      388.71      380.92      6.24 o 
  -3   7   4       14.46       14.95      0.82 o 
  -2   7   4       90.27       82.19      1.70 o 
  -1   7   4      242.01      248.47      3.25 o 
   0   7   4      312.19      345.35      4.15 o 
   1   7   4      241.58      240.07      3.03 o 
   2   7   4       90.24       83.59      1.71 o 
   3   7   4       14.37       14.63      0.94 o 
   4   7   4      388.70      386.88      5.85 o 
   5   7   4       33.64       34.00      2.66 o 
   6   7   4       30.06       29.25      2.57 o 
  -6   8   4        2.08        2.97      1.10 o 
  -5   8   4       95.46       94.75      3.83 o 
  -4   8   4       37.85       39.99      3.53 o 
  -3   8   4        2.45        1.36      0.51 o 
  -2   8   4      131.70      123.92      2.25 o 
  -1   8   4      141.50      137.56      2.41 o 
   0   8   4        6.84       11.05      0.92 o 
   1   8   4      141.47      133.81      2.96 o 
   2   8   4      131.77      126.47      2.23 o 
   3   8   4        2.49        2.05      0.57 o 
   4   8   4       37.85       40.78      2.56 o 
   5   8   4       95.58       97.15      3.99 o 
   6   8   4        2.04        4.31      1.43 o 
  -6   9   4        5.82        8.93      1.67 o 
  -5   9   4       26.28       29.84      2.12 o 
  -4   9   4      161.62      154.87      4.90 o 
  -3   9   4       22.28       21.37      1.39 o 
  -2   9   4       39.17       39.01      1.94 o 
  -1   9   4       15.21       14.29      0.97 o 
   0   9   4        2.70        1.78      0.54 o 
   1   9   4       15.18       14.04      1.04 o 
   2   9   4       39.49       32.58      1.25 o 
   3   9   4       22.37       19.37      1.33 o 
   4   9   4      161.50      154.94      3.69 o 
   5   9   4       26.15       32.58      2.67 o 
   6   9   4        5.82        5.03      1.63 o 
  -5  10   4       35.84       35.68      2.80 o 
  -4  10   4       20.67       22.15      2.31 o 
  -3  10   4       20.95       20.46      2.18 o 
  -2  10   4      221.45      214.03      5.02 o 
  -1  10   4      143.24      135.21      2.73 o 
   0  10   4       13.39       10.39      0.97 o 
   1  10   4      143.42      138.69      2.88 o 
   2  10   4      221.51      213.31      3.77 o 
   3  10   4       20.98       18.88      1.37 o 
   4  10   4       20.75       19.46      1.45 o 
   5  10   4       35.93       42.12      4.01 o 
  -5  11   4       28.57       27.08      2.19 o 
  -4  11   4       20.28       19.55      2.36 o 
  -3  11   4       26.07       26.92      2.44 o 
  -2  11   4      174.82      169.38      3.92 o 
  -1  11   4      148.30      142.14      4.64 o 
   0  11   4      302.81      301.73      4.54 o 
   1  11   4      147.75      138.94      3.03 o 
   2  11   4      174.85      169.40      4.54 o 
   3  11   4       26.08       28.25      1.64 o 
   4  11   4       20.36       20.72      1.93 o 
   5  11   4       28.60       28.29      2.71 o 
  -5  12   4        4.95        5.91      1.12 o 
  -4  12   4        7.06        5.31      1.40 o 
  -3  12   4       15.07       18.13      2.94 o 
  -2  12   4       78.15       79.57      2.77 o 
  -1  12   4      132.99      136.07      4.41 o 
   0  12   4      159.88      152.67      4.03 o 
   1  12   4      133.23      132.26      3.13 o 
   2  12   4       77.96       79.30      2.46 o 
   3  12   4       15.02       16.08      1.40 o 
   4  12   4        7.04        6.68      1.32 o 
   5  12   4        4.97        7.67      1.69 o 
  -4  13   4       13.83       20.33      2.41 o 
  -3  13   4       24.17       21.32      2.39 o 
  -2  13   4       84.10       80.81      2.92 o 
  -1  13   4       12.80       13.22      1.56 o 
   0  13   4       32.62       35.72      2.93 o 
   1  13   4       12.73       14.92      1.56 o 
   2  13   4       84.10       81.47      2.58 o 
   3  13   4       24.19       20.19      1.56 o 
   4  13   4       13.82       14.88      1.73 o 
  -3  14   4       13.96       12.51      1.97 o 
  -2  14   4        4.60        4.21      1.03 o 
  -1  14   4       21.14       20.43      1.85 o 
   0  14   4      143.14      150.47      4.19 o 
   1  14   4       21.13       20.32      1.68 o 
   2  14   4        4.58        5.47      0.95 o 
   3  14   4       14.03       13.79      1.35 o 
  -2  15   4       15.70       22.39      4.06 o 
  -1  15   4       32.81       33.84      2.31 o 
   0  15   4        6.90       10.14      1.35 o 
   1  15   4       32.91       35.58      2.34 o 
   2  15   4       15.69       19.16      1.57 o 
   1   0   5      725.64      667.30      5.73 o 
   2   0   5      134.26      122.65      2.00 o 
   3   0   5      133.40      115.84      3.14 o 
   4   0   5        5.49        3.82      0.57 o 
   5   0   5        9.59        7.31      1.24 o 
   6   0   5       47.42       49.73      2.71 o 
   7   0   5      185.46      205.96      8.93 o 
  -7   1   5       13.36       15.01      2.98 o 
  -6   1   5      157.88      151.99      4.56 o 
  -5   1   5        2.03        2.30      0.82 o 
  -4   1   5       47.84       52.36      1.34 o 
  -3   1   5      203.16      216.73      2.73 o 
  -2   1   5      496.91      515.36      5.64 o 
  -1   1   5     4027.75     4214.82     30.55 o 
   0   1   5       19.83       16.43      0.96 o 
   1   1   5     4030.39     4173.59     50.80 o 
   2   1   5      496.49      522.65      5.34 o 
   3   1   5      203.11      207.93      3.34 o 
   4   1   5       47.69       50.22      3.27 o 
   5   1   5        2.08        3.03      0.86 o 
   6   1   5      157.72      151.20      4.71 o 
   7   1   5       13.32       14.72      2.03 o 
  -7   2   5       47.92       50.30      4.50 o 
  -6   2   5        9.33       12.42      1.97 o 
  -5   2   5       14.67       12.42      1.60 o 
  -4   2   5      283.18      272.95      3.53 o 
  -3   2   5       28.46       27.13      0.92 o 
  -2   2   5      670.78      711.74      6.25 o 
  -1   2   5     1024.99     1049.40      9.86 o 
   0   2   5      687.87      675.95      5.29 o 
   1   2   5     1024.30     1034.76     12.35 o 
   2   2   5      669.82      733.09      9.35 o 
   3   2   5       28.45       27.67      2.21 o 
   4   2   5      283.10      271.72      8.10 o 
   5   2   5       14.54       15.85      1.69 o 
   6   2   5        9.32       11.60      1.33 o 
   7   2   5       47.98       47.49      3.04 o 
  -7   3   5       66.75       64.22      5.10 o 
  -6   3   5       76.48       74.49      5.14 o 
  -5   3   5       98.14       94.81      2.67 o 
  -4   3   5       11.96       15.34      0.93 o 
  -3   3   5       35.57       38.86      1.09 o 
  -2   3   5      345.64      350.46      4.55 o 
  -1   3   5      262.32      262.14      3.13 o 
   0   3   5     3509.96     3586.96     31.29 o 
   1   3   5      262.10      265.45      3.63 o 
   2   3   5      345.15      345.84      3.81 o 
   3   3   5       35.66       36.38      1.42 o 
   4   3   5       12.07       15.19      2.26 o 
   5   3   5       98.03       91.30      4.23 o 
   6   3   5       76.58       72.35      2.66 o 
   7   3   5       66.76       65.49      3.45 o 
  -7   4   5        5.35        4.35      1.85 o 
  -6   4   5       22.92       27.05      3.63 o 
  -5   4   5       39.52       37.53      2.56 o 
  -4   4   5      158.86      156.85      2.63 o 
  -3   4   5      316.67      307.81      4.45 o 
  -2   4   5      439.10      399.95      4.20 o 
  -1   4   5      111.30      116.32      2.27 o 
   0   4   5     2995.92     3127.78     23.46 o 
   1   4   5      111.13      117.47      2.24 o 
   2   4   5      439.25      390.13      4.17 o 
   3   4   5      316.39      306.32      5.46 o 
   4   4   5      158.77      154.29      3.32 o 
   5   4   5       39.65       42.66      2.58 o 
   6   4   5       22.97       21.70      1.75 o 
   7   4   5        5.33        5.76      1.46 o 
  -7   5   5       17.61       25.28      3.76 o 
  -6   5   5        4.77        6.13      1.45 o 
  -5   5   5       15.26       14.73      1.49 o 
  -4   5   5       15.86       17.67      1.02 o 
  -3   5   5       98.74       97.13      1.54 o 
  -2   5   5       31.85       31.64      1.07 o 
  -1   5   5      711.66      757.06      6.67 o 
   0   5   5      616.14      643.20      6.11 o 
   1   5   5      709.82      749.29      6.89 o 
   2   5   5       31.85       34.29      0.96 o 
   3   5   5       98.66      100.32      2.12 o 
   4   5   5       15.93       17.69      1.11 o 
   5   5   5       15.31       14.69      1.35 o 
   6   5   5        4.72        5.50      1.46 o 
   7   5   5       17.58       22.49      2.49 o 
  -7   6   5        9.82       12.69      2.80 o 
  -6   6   5       47.39       47.92      4.78 o 
  -5   6   5      135.21      139.69      3.61 o 
  -4   6   5       41.75       41.80      1.98 o 
  -3   6   5       71.48       76.29      1.40 o 
  -2   6   5      200.90      194.97      2.54 o 
  -1   6   5      436.61      470.07      4.77 o 
   0   6   5      174.05      180.11      2.71 o 
   1   6   5      436.01      467.30      4.04 o 
   2   6   5      200.63      190.73      3.18 o 
   3   6   5       71.92       72.49      1.87 o 
   4   6   5       41.72       39.87      1.57 o 
   5   6   5      135.27      142.17      4.58 o 
   6   6   5       47.21       45.63      3.07 o 
   7   6   5        9.83       12.91      2.00 o 
  -6   7   5       16.71       14.87      2.06 o 
  -5   7   5       89.23       84.71      2.92 o 
  -4   7   5      713.84      718.35      9.47 o 
  -3   7   5       16.72       19.17      1.02 o 
  -2   7   5       50.34       54.49      1.43 o 
  -1   7   5      649.88      694.38      6.72 o 
   0   7   5      364.65      388.55      4.53 o 
   1   7   5      650.30      705.30      5.59 o 
   2   7   5       50.29       54.24      1.86 o 
   3   7   5       16.68       17.83      1.11 o 
   4   7   5      713.20      733.99      7.72 o 
   5   7   5       89.31       89.59      3.79 o 
   6   7   5       16.70       16.91      2.25 o 
  -6   8   5        5.61        7.08      1.47 o 
  -5   8   5        2.41        0.69      1.00 o 
  -4   8   5       62.57       60.05      2.47 o 
  -3   8   5      315.93      303.09      4.72 o 
  -2   8   5      253.36      258.48      3.45 o 
  -1   8   5       78.40       79.08      1.92 o 
   0   8   5     1720.73     1752.55     14.63 o 
   1   8   5       78.36       79.13      1.75 o 
   2   8   5      253.40      259.57      4.07 o 
   3   8   5      316.08      301.50      4.32 o 
   4   8   5       62.52       59.35      2.36 o 
   5   8   5        2.39        3.01      1.39 o 
   6   8   5        5.64        7.83      1.74 o 
  -6   9   5        5.47        4.66      1.29 o 
  -5   9   5       27.10       23.90      1.96 o 
  -4   9   5      109.57       99.74      4.97 o 
  -3   9   5      113.16      109.48      3.95 o 
  -2   9   5      303.44      309.41      5.09 o 
  -1   9   5      116.20      116.74      2.35 o 
   0   9   5       60.71       56.22      1.70 o 
   1   9   5      116.15      119.98      2.58 o 
   2   9   5      303.42      310.19      4.58 o 
   3   9   5      113.29      107.47      2.84 o 
   4   9   5      109.50      103.07      3.08 o 
   5   9   5       27.05       24.94      2.53 o 
   6   9   5        5.46        5.01      2.40 o 
  -5  10   5       30.55       31.07      2.24 o 
  -4  10   5       26.13       26.63      2.02 o 
  -3  10   5      275.74      261.81      6.52 o 
  -2  10   5      332.47      334.09      9.12 o 
  -1  10   5       72.55       75.93      2.02 o 
   0  10   5      104.06      110.06      2.69 o 
   1  10   5       72.67       73.45      3.26 o 
   2  10   5      332.37      331.87      5.66 o 
   3  10   5      275.93      264.28      4.47 o 
   4  10   5       26.10       25.96      1.84 o 
   5  10   5       30.55       30.98      2.80 o 
  -5  11   5       13.45       15.88      1.93 o 
  -4  11   5       62.39       57.14      7.17 o 
  -3  11   5       20.87       20.39      2.24 o 
  -2  11   5       37.24       35.73      2.20 o 
  -1  11   5      196.11      191.47      7.81 o 
   0  11   5        0.25        0.18      0.56 o 
   1  11   5      196.44      192.29      3.63 o 
   2  11   5       37.16       35.08      1.74 o 
   3  11   5       20.97       20.57      1.49 o 
   4  11   5       62.45       56.71      3.37 o 
   5  11   5       13.44       14.22      2.15 o 
  -4  12   5        1.36        2.71      1.61 o 
  -3  12   5       38.05       39.69      2.96 o 
  -2  12   5        4.62        5.31      1.67 o 
  -1  12   5      196.08      192.10      4.41 o 
   0  12   5      128.75      123.47      2.93 o 
   1  12   5      195.97      188.60      3.73 o 
   2  12   5        4.61        4.24      0.88 o 
   3  12   5       38.14       34.84      1.87 o 
   4  12   5        1.34        0.51      1.09 o 
  -4  13   5        3.72        3.10      1.09 o 
  -3  13   5       13.42       15.81      2.07 o 
  -2  13   5       34.51       35.91      2.23 o 
  -1  13   5       96.43       90.70      3.71 o 
   0  13   5      127.04      119.26      6.58 o 
   1  13   5       96.33       87.33      2.62 o 
   2  13   5       34.47       32.96      1.86 o 
   3  13   5       13.39       13.88      1.36 o 
   4  13   5        3.69        4.73      1.12 o 
  -3  14   5        8.84       13.17      1.92 o 
  -2  14   5       35.00       41.17      3.43 o 
  -1  14   5       20.56       21.92      1.95 o 
   0  14   5      189.73      192.73      4.81 o 
   1  14   5       20.54       20.73      1.89 o 
   2  14   5       35.04       37.00      2.00 o 
   3  14   5        8.87       13.94      1.47 o 
  -2  15   5       14.58       19.00      2.49 o 
  -1  15   5        7.38        7.61      1.31 o 
   0  15   5       11.09        7.17      1.29 o 
   1  15   5        7.38        9.54      1.32 o 
   2  15   5       14.57       19.39      1.57 o 
   0   0   6     7723.38     7328.28     61.17 o 
   1   0   6      264.27      242.09      2.53 o 
   2   0   6     1386.94     1586.48     18.15 o 
   3   0   6      356.13      388.43      4.72 o 
   4   0   6      337.18      353.32      4.76 o 
   5   0   6        1.27        0.73      0.70 o 
   6   0   6       50.83       49.80      2.66 o 
   7   0   6        8.60       10.84      2.71 o 
  -7   1   6       38.35       39.48      4.38 o 
  -6   1   6       54.39       51.89      4.20 o 
  -5   1   6        3.02        2.18      0.81 o 
  -4   1   6       84.40       91.22      1.83 o 
  -3   1   6      111.02      114.53      3.23 o 
  -2   1   6      714.73      793.67      7.96 o 
  -1   1   6      664.77      648.38      5.83 o 
   0   1   6     1110.46     1124.24      9.14 o 
   1   1   6      665.27      635.60      4.69 o 
   2   1   6      713.94      766.06      6.69 o 
   3   1   6      111.41      111.04      2.34 o 
   4   1   6       84.34       87.46      4.46 o 
   5   1   6        3.03        3.15      0.87 o 
   6   1   6       54.41       46.54      2.66 o 
   7   1   6       38.34       30.70      3.97 o 
  -7   2   6       21.94       19.33      3.39 o 
  -6   2   6        7.99        3.70      1.95 o 
  -5   2   6       65.31       63.32      3.19 o 
  -4   2   6      237.45      249.59      3.34 o 
  -3   2   6       83.80       84.36      1.62 o 
  -2   2   6     1411.94     1442.05     11.41 o 
  -1   2   6      163.75      148.49      2.18 o 
   0   2   6      314.86      317.38      3.06 o 
   1   2   6      163.36      149.38      1.87 o 
   2   2   6     1410.59     1421.51     11.85 o 
   3   2   6       83.50       86.74      3.96 o 
   4   2   6      237.38      226.35      7.57 o 
   5   2   6       65.38       60.61      4.04 o 
   6   2   6        7.97        6.19      1.47 o 
   7   2   6       21.93       22.70      2.41 o 
  -7   3   6        2.93        4.06      1.73 o 
  -6   3   6       62.26       57.79      4.46 o 
  -5   3   6        2.36        5.27      1.23 o 
  -4   3   6      142.80      152.61      2.54 o 
  -3   3   6       61.82       62.10      1.89 o 
  -2   3   6      768.86      795.03      8.39 o 
  -1   3   6      205.49      215.38      3.57 o 
   0   3   6       19.92       30.18      0.86 o 
   1   3   6      204.86      210.26      2.81 o 
   2   3   6      769.28      787.44      7.29 o 
   3   3   6       61.44       62.68      1.92 o 
   4   3   6      142.79      154.49      6.17 o 
   5   3   6        2.35        3.25      1.70 o 
   6   3   6       62.31       55.78      2.42 o 
   7   3   6        2.92        3.95      1.77 o 
  -7   4   6       12.27       12.00      2.67 o 
  -6   4   6       71.78       77.01      5.18 o 
  -5   4   6      222.78      208.15     13.61 o 
  -4   4   6      565.11      569.18      7.63 o 
  -3   4   6       18.76       17.42      0.66 o 
  -2   4   6      455.40      445.33      5.70 o 
  -1   4   6       52.97       46.39      1.27 o 
   0   4   6       54.70       61.27      1.19 o 
   1   4   6       53.02       48.82      1.30 o 
   2   4   6      455.91      455.35      4.82 o 
   3   4   6       18.80       17.56      1.19 o 
   4   4   6      564.94      582.75     21.80 o 
   5   4   6      222.91      218.34      4.43 o 
   6   4   6       71.66       70.12      2.65 o 
   7   4   6       12.31       15.80      2.09 o 
  -7   5   6        0.22        2.29      1.44 o 
  -6   5   6        7.70        9.32      3.01 o 
  -5   5   6       82.88       87.11      2.74 o 
  -4   5   6      289.83      279.25      5.22 o 
  -3   5   6       14.23       13.72      0.63 o 
  -2   5   6      380.71      375.92      4.31 o 
  -1   5   6      220.15      223.15      3.94 o 
   0   5   6     1322.02     1567.80     12.84 o 
   1   5   6      220.13      215.65      2.98 o 
   2   5   6      380.06      379.03      4.25 o 
   3   5   6       14.16       14.42      1.14 o 
   4   5   6      289.53      287.61      4.20 o 
   5   5   6       82.76       85.17      3.00 o 
   6   5   6        7.74       12.21      1.84 o 
   7   5   6        0.22        1.17      1.05 o 
  -6   6   6       30.24       28.41      2.63 o 
  -5   6   6       10.62       13.33      1.63 o 
  -4   6   6      447.30      455.32      6.79 o 
  -3   6   6       15.06       12.31      0.86 o 
  -2   6   6       70.12       75.90      1.78 o 
  -1   6   6       21.10       14.85      0.69 o 
   0   6   6      993.58     1107.90      9.98 o 
   1   6   6       21.01       14.28      0.77 o 
   2   6   6       70.37       73.78      1.46 o 
   3   6   6       15.05       14.41      1.06 o 
   4   6   6      447.13      451.81      5.69 o 
   5   6   6       10.59       12.04      1.36 o 
   6   6   6       30.22       28.00      2.55 o 
  -6   7   6       57.10       55.16      6.30 o 
  -5   7   6       28.05       27.04      2.26 o 
  -4   7   6      551.83      540.09      8.19 o 
  -3   7   6       74.84       73.04      1.83 o 
  -2   7   6       94.91       93.05      2.08 o 
  -1   7   6       62.71       65.96      1.53 o 
   0   7   6      153.77      136.58      3.15 o 
   1   7   6       62.51       63.31      1.33 o 
   2   7   6       94.78       93.44      1.92 o 
   3   7   6       75.03       68.69      2.25 o 
   4   7   6      551.74      565.69      6.62 o 
   5   7   6       28.08       28.38      3.18 o 
   6   7   6       57.09       57.16      3.31 o 
  -6   8   6       20.12       20.82      2.43 o 
  -5   8   6        7.95        8.11      1.21 o 
  -4   8   6        0.02        0.55      0.72 o 
  -3   8   6      688.50      675.82      9.01 o 
  -2   8   6       10.82        9.95      1.03 o 
  -1   8   6      135.07      135.27      2.38 o 
   0   8   6      135.45      146.74      2.66 o 
   1   8   6      135.12      134.70      2.02 o 
   2   8   6       10.71       11.92      0.91 o 
   3   8   6      688.23      697.72      9.22 o 
   4   8   6        0.02       -0.82      0.71 o 
   5   8   6        7.91        7.38      3.74 o 
   6   8   6       20.11       17.70      2.69 o 
  -6   9   6        3.91        4.33      1.15 o 
  -5   9   6       40.73       43.84      2.47 o 
  -4   9   6       15.39       19.42      1.73 o 
  -3   9   6      100.29       99.52      3.12 o 
  -2   9   6      120.42      115.65      2.99 o 
  -1   9   6      196.69      185.42      3.05 o 
   0   9   6       48.34       41.18      1.47 o 
   1   9   6      196.77      187.49      2.74 o 
   2   9   6      120.51      120.34      2.40 o 
   3   9   6      100.33      105.43      2.59 o 
   4   9   6       15.47       17.80      1.61 o 
   5   9   6       40.83       37.92      2.96 o 
   6   9   6        3.91        0.46      1.50 o 
  -5  10   6       24.25       30.27      2.20 o 
  -4  10   6       34.14       32.92      2.17 o 
  -3  10   6       48.00       44.78      4.16 o 
  -2  10   6       40.17       38.52      1.98 o 
  -1  10   6      104.15       92.03      3.13 o 
   0  10   6       17.05       16.16      2.04 o 
   1  10   6      104.43       97.56      2.60 o 
   2  10   6       40.23       38.98      1.50 o 
   3  10   6       47.91       48.26      2.30 o 
   4  10   6       34.31       33.98      2.07 o 
   5  10   6       24.23       29.55      2.84 o 
  -5  11   6       24.77       29.78      2.27 o 
  -4  11   6       11.81       11.74      1.46 o 
  -3  11   6       26.21       21.92      2.35 o 
  -2  11   6       70.29       75.71      2.65 o 
  -1  11   6       32.67       28.72      1.96 o 
   0  11   6      113.96      111.60      3.03 o 
   1  11   6       32.67       28.64      1.68 o 
   2  11   6       70.38       71.32      2.32 o 
   3  11   6       26.09       24.28      1.60 o 
   4  11   6       11.84       12.40      1.76 o 
   5  11   6       24.73       23.98      2.65 o 
  -4  12   6       21.87       23.27      2.02 o 
  -3  12   6       40.73       36.34      2.90 o 
  -2  12   6        7.18       10.86      1.37 o 
  -1  12   6        5.50        7.77      1.26 o 
   0  12   6        0.86        1.56      0.94 o 
   1  12   6        5.51        6.82      1.02 o 
   2  12   6        7.26        7.08      1.02 o 
   3  12   6       40.74       36.26      2.39 o 
   4  12   6       21.82       24.00      2.61 o 
  -4  13   6        2.48        2.57      1.19 o 
  -3  13   6        6.47        7.45      1.97 o 
  -2  13   6       40.79       45.88      4.13 o 
  -1  13   6       39.97       41.99      2.33 o 
   0  13   6       75.78       69.69      2.81 o 
   1  13   6       39.96       38.56      2.33 o 
   2  13   6       40.91       46.60      2.14 o 
   3  13   6        6.47        6.26      1.01 o 
   4  13   6        2.48        3.99      1.29 o 
  -3  14   6        1.92        2.46      1.08 o 
  -2  14   6       61.60       59.94      4.39 o 
  -1  14   6       18.35       24.81      1.98 o 
   0  14   6        0.09        0.12      1.12 o 
   1  14   6       18.37       23.00      2.02 o 
   2  14   6       61.48       65.03      2.41 o 
   3  14   6        1.94        2.27      0.82 o 
  -1  15   6       46.28       50.53      2.65 o 
   0  15   6       23.92       29.45      2.21 o 
   1  15   6       46.47       55.90      2.65 o 
   1   0   7       72.58       73.29      1.31 o 
   2   0   7     1525.27     1633.64     14.26 o 
   3   0   7      151.58      151.04      2.61 o 
   4   0   7        0.06       -0.06      0.53 o 
   5   0   7       82.96       68.34      2.82 o 
   6   0   7        0.70        0.33      1.26 o 
   7   0   7        6.61        7.21      2.34 o 
  -7   1   7       10.10       11.15      2.52 o 
  -6   1   7        0.91        0.61      1.21 o 
  -5   1   7       41.01       46.80      2.24 o 
  -4   1   7      240.18      234.69      4.59 o 
  -3   1   7       81.22       77.79      1.91 o 
  -2   1   7     2334.18     2474.69     19.19 o 
  -1   1   7      207.28      186.51      2.69 o 
   0   1   7      129.06      109.72      1.82 o 
   1   1   7      207.00      181.99      3.11 o 
   2   1   7     2334.61     2502.65     17.56 o 
   3   1   7       81.36       78.26      1.69 o 
   4   1   7      240.30      242.69      7.87 o 
   5   1   7       41.13       42.87      2.33 o 
   6   1   7        0.91        0.46      0.89 o 
   7   1   7       10.10       13.92      2.96 o 
  -7   2   7        6.01        5.04      1.95 o 
  -6   2   7        8.20        8.44      2.26 o 
  -5   2   7       33.21       31.37      2.14 o 
  -4   2   7      272.89      278.75      8.50 o 
  -3   2   7      105.61      103.58      1.83 o 
  -2   2   7      997.53     1002.22     10.10 o 
  -1   2   7      524.86      528.66      4.75 o 
   0   2   7      571.36      606.78      5.15 o 
   1   2   7      524.63      524.34      4.56 o 
   2   2   7      997.37     1006.78      7.80 o 
   3   2   7      105.68      106.56      3.29 o 
   4   2   7      273.00      271.93      8.54 o 
   5   2   7       33.15       29.89      3.37 o 
   6   2   7        8.24        9.49      2.04 o 
   7   2   7        5.96        6.26      2.19 o 
  -7   3   7        3.39        7.78      2.31 o 
  -6   3   7       20.71       15.67      2.85 o 
  -5   3   7       11.95       13.30      2.08 o 
  -4   3   7      154.29      155.91      4.92 o 
  -3   3   7       76.80       76.08      1.49 o 
  -2   3   7     1431.37     1424.93     13.81 o 
  -1   3   7      473.02      486.33      5.06 o 
   0   3   7       25.57       22.01      1.04 o 
   1   3   7      472.59      482.74      5.37 o 
   2   3   7     1432.51     1447.20     12.33 o 
   3   3   7       77.13       75.44      2.21 o 
   4   3   7      154.09      157.82      4.41 o 
   5   3   7       11.94       11.06      2.45 o 
   6   3   7       20.69       18.66      1.69 o 
   7   3   7        3.42        2.64      2.89 o 
  -7   4   7        1.85        1.78      1.36 o 
  -6   4   7        6.80        6.03      1.36 o 
  -5   4   7      156.46      138.44      4.56 o 
  -4   4   7      540.98      521.38      7.05 o 
  -3   4   7        4.26        4.79      0.53 o 
  -2   4   7     3440.19     3456.22     30.38 o 
  -1   4   7      697.91      741.33      7.07 o 
   0   4   7        0.01       -0.17      0.25 o 
   1   4   7      697.83      729.16      7.05 o 
   2   4   7     3442.08     3475.06     26.45 o 
   3   4   7        4.22        4.92      0.84 o 
   4   4   7      542.02      529.11      9.07 o 
   5   4   7      156.65      143.80      4.49 o 
   6   4   7        6.81        5.58      1.10 o 
   7   4   7        1.84        2.80      1.22 o 
  -6   5   7       12.32       13.76      2.28 o 
  -5   5   7       14.35       13.08      1.33 o 
  -4   5   7       59.21       63.79      2.30 o 
  -3   5   7      788.68      791.63      7.54 o 
  -2   5   7      909.39      909.32      9.93 o 
  -1   5   7      222.79      236.57      3.34 o 
   0   5   7       63.91       60.20      1.30 o 
   1   5   7      222.66      235.21      3.30 o 
   2   5   7      908.65      901.82      8.40 o 
   3   5   7      788.05      792.28      9.33 o 
   4   5   7       59.21       61.08      2.26 o 
   5   5   7       14.44       13.54      1.45 o 
   6   5   7       12.32       13.70      1.97 o 
  -6   6   7        7.42        6.78      2.14 o 
  -5   6   7       22.47       21.85      1.67 o 
  -4   6   7      567.90      588.13      8.13 o 
  -3   6   7      152.56      139.16      3.62 o 
  -2   6   7       47.47       49.94      1.49 o 
  -1   6   7      229.42      218.22      3.20 o 
   0   6   7      240.98      234.86      3.26 o 
   1   6   7      229.63      217.49      3.20 o 
   2   6   7       47.42       46.72      1.40 o 
   3   6   7      152.78      131.51      3.38 o 
   4   6   7      568.20      595.08      6.97 o 
   5   6   7       22.46       21.67      2.07 o 
   6   6   7        7.40        6.89      1.68 o 
  -6   7   7       17.56       13.69      1.98 o 
  -5   7   7        4.23        3.90      1.21 o 
  -4   7   7       65.14       62.24      2.77 o 
  -3   7   7      147.86      148.35      3.54 o 
  -2   7   7       11.18        8.37      0.81 o 
  -1   7   7      146.26      138.45      2.57 o 
   0   7   7        4.24        4.68      0.58 o 
   1   7   7      146.77      143.36      2.81 o 
   2   7   7       11.06        9.38      0.93 o 
   3   7   7      147.81      152.40      3.39 o 
   4   7   7       65.29       66.84      2.16 o 
   5   7   7        4.24        3.29      1.63 o 
   6   7   7       17.68       13.99      2.11 o 
  -6   8   7        0.55        0.82      0.87 o 
  -5   8   7       27.90       24.83      1.92 o 
  -4   8   7       48.54       44.17      2.20 o 
  -3   8   7      168.37      165.20      3.89 o 
  -2   8   7       68.48       66.84      1.91 o 
  -1   8   7       97.61       95.19      2.71 o 
   0   8   7        1.78        1.66      0.68 o 
   1   8   7       97.72       95.31      1.93 o 
   2   8   7       68.28       66.42      2.04 o 
   3   8   7      168.39      161.05      3.45 o 
   4   8   7       48.73       46.99      2.24 o 
   5   8   7       27.89       23.75      2.50 o 
   6   8   7        0.56        1.84      2.23 o 
  -5   9   7        4.75        6.91      1.65 o 
  -4   9   7       24.68       21.01      1.79 o 
  -3   9   7       69.30       69.10      3.22 o 
  -2   9   7       53.33       50.66      1.77 o 
  -1   9   7      125.90      116.84      4.10 o 
   0   9   7      110.99      108.02      2.42 o 
   1   9   7      125.62      117.15      2.35 o 
   2   9   7       53.37       48.68      2.32 o 
   3   9   7       69.27       70.58      2.24 o 
   4   9   7       24.60       22.30      2.58 o 
   5   9   7        4.73        5.16      1.68 o 
  -5  10   7       11.94       12.91      1.48 o 
  -4  10   7        0.21        0.22      0.72 o 
  -3  10   7       60.94       60.04      2.53 o 
  -2  10   7       82.78       81.89      2.68 o 
  -1  10   7      113.35      111.70      3.17 o 
   0  10   7      331.81      313.59      5.62 o 
   1  10   7      113.32      112.53      2.70 o 
   2  10   7       82.83       76.97      2.34 o 
   3  10   7       61.05       65.34      2.66 o 
   4  10   7        0.20        0.00      0.84 o 
   5  10   7       11.98       13.74      2.25 o 
  -5  11   7       11.17       15.46      1.67 o 
  -4  11   7       13.68       14.83      2.23 o 
  -3  11   7        3.26        3.99      1.01 o 
  -2  11   7       10.77       10.34      1.27 o 
  -1  11   7       46.52       42.52      2.18 o 
   0  11   7       28.90       28.09      4.59 o 
   1  11   7       46.47       47.09      1.84 o 
   2  11   7       10.75       10.12      1.17 o 
   3  11   7        3.26        2.90      0.98 o 
   4  11   7       13.70       15.10      1.70 o 
   5  11   7       11.22       14.73      2.21 o 
  -4  12   7        3.88        3.71      0.94 o 
  -3  12   7       42.70       39.56      2.39 o 
  -2  12   7       15.91       14.71      1.50 o 
  -1  12   7       35.19       34.45      2.14 o 
   0  12   7        0.68        1.10      0.80 o 
   1  12   7       35.07       30.46      2.06 o 
   2  12   7       15.97       12.88      1.29 o 
   3  12   7       42.75       38.58      2.36 o 
   4  12   7        3.91        4.95      1.12 o 
  -3  13   7       10.15        9.21      1.33 o 
  -2  13   7        0.55        1.10      1.05 o 
  -1  13   7       13.79       14.06      1.60 o 
   0  13   7        3.38        1.30      1.02 o 
   1  13   7       13.81       14.17      1.93 o 
   2  13   7        0.53        0.02      0.66 o 
   3  13   7       10.20        9.43      1.33 o 
  -2  14   7        0.33        0.39      1.30 o 
  -1  14   7       46.52       45.26      2.52 o 
   0  14   7       49.23       57.89      2.68 o 
   1  14   7       46.57       46.45      2.54 o 
   2  14   7        0.33        0.11      1.10 o 
  -1  15   7       37.07       39.65      2.52 o 
   0  15   7        1.22        7.09      1.30 o 
   1  15   7       37.05       43.64      2.64 o 
   0   0   8     1795.61     1740.87     16.09 o 
   1   0   8      237.78      236.47      2.74 o 
   2   0   8      100.30      103.74      1.73 o 
   3   0   8       68.80       72.11      1.98 o 
   4   0   8        4.97        4.44      0.97 o 
   5   0   8      260.54      236.05      5.40 o 
   6   0   8       22.11       24.17      3.45 o 
   7   0   8       27.54       25.56      3.84 o 
  -7   1   8       21.43       24.65      3.79 o 
  -6   1   8       33.09       30.34      3.76 o 
  -5   1   8        4.72        6.87      1.96 o 
  -4   1   8       78.21       80.25      3.01 o 
  -3   1   8       73.02       76.78      1.96 o 
  -2   1   8       47.87       42.86      1.27 o 
  -1   1   8      798.82      777.03      7.46 o 
   0   1   8       87.39       73.32      1.41 o 
   1   1   8      799.76      786.41      6.45 o 
   2   1   8       47.66       44.98      1.08 o 
   3   1   8       73.10       76.43      2.20 o 
   4   1   8       78.09       78.99      4.46 o 
   5   1   8        4.73        3.52      1.60 o 
   6   1   8       33.15       30.29      3.68 o 
   7   1   8       21.44       19.30      3.34 o 
  -7   2   8       20.37       22.26      3.55 o 
  -6   2   8       11.46       12.41      2.67 o 
  -5   2   8      127.04      113.44      3.89 o 
  -4   2   8       38.67       36.94      1.58 o 
  -3   2   8      101.78       97.66      1.79 o 
  -2   2   8     1380.38     1431.82     12.13 o 
  -1   2   8      345.04      348.77      3.67 o 
   0   2   8       20.11       17.76      0.82 o 
   1   2   8      345.71      351.79      3.70 o 
   2   2   8     1378.62     1440.86     10.73 o 
   3   2   8      101.73       99.84      3.31 o 
   4   2   8       38.53       33.59      2.97 o 
   5   2   8      127.31      121.44      6.08 o 
   6   2   8       11.47       12.40      2.51 o 
   7   2   8       20.35       26.89      3.86 o 
  -7   3   8       12.73       11.40      2.68 o 
  -6   3   8        4.96        6.41      2.11 o 
  -5   3   8       32.64       31.85      5.38 o 
  -4   3   8      174.08      174.95      5.43 o 
  -3   3   8      247.99      242.66      4.06 o 
  -2   3   8     1052.30     1050.75     16.55 o 
  -1   3   8      193.47      201.28      2.64 o 
   0   3   8       76.29       77.09      1.45 o 
   1   3   8      193.16      195.51      2.99 o 
   2   3   8     1052.23     1088.63      9.80 o 
   3   3   8      247.93      248.82      4.39 o 
   4   3   8      173.97      167.01      4.71 o 
   5   3   8       32.49       34.25      4.10 o 
   6   3   8        4.96        6.82      1.55 o 
   7   3   8       12.70       13.93      2.98 o 
  -6   4   8        6.56        7.29      1.42 o 
  -5   4   8        2.04        0.77      0.88 o 
  -4   4   8      161.05      149.45      6.29 o 
  -3   4   8      229.97      219.20      3.95 o 
  -2   4   8      154.49      147.61      3.03 o 
  -1   4   8      350.96      354.37      5.13 o 
   0   4   8       87.45       95.26      1.65 o 
   1   4   8      350.46      352.10      4.36 o 
   2   4   8      154.76      154.93      2.69 o 
   3   4   8      230.15      221.66      5.16 o 
   4   4   8      160.98      149.26      5.65 o 
   5   4   8        2.05        2.41      1.06 o 
   6   4   8        6.53       10.68      1.95 o 
  -6   5   8       17.65       15.54      2.00 o 
  -5   5   8       15.91       14.26      2.48 o 
  -4   5   8       52.46       47.78      2.71 o 
  -3   5   8      522.39      513.75      8.11 o 
  -2   5   8       49.40       46.96      3.48 o 
  -1   5   8       16.35       15.43      0.96 o 
   0   5   8      283.33      281.83      3.39 o 
   1   5   8       16.34       15.77      0.99 o 
   2   5   8       49.35       46.14      1.51 o 
   3   5   8      521.58      514.63      7.10 o 
   4   5   8       52.37       55.64      2.23 o 
   5   5   8       16.00       13.68      2.07 o 
   6   5   8       17.69       15.84      2.98 o 
  -6   6   8       62.38       64.57      7.44 o 
  -5   6   8       10.71        9.42      1.25 o 
  -4   6   8      296.72      295.80      8.10 o 
  -3   6   8      256.07      252.78      4.63 o 
  -2   6   8      108.87      101.94      2.19 o 
  -1   6   8      372.14      370.51      4.68 o 
   0   6   8       28.98       32.04      1.05 o 
   1   6   8      372.28      363.95     11.50 o 
   2   6   8      108.70      103.19      2.18 o 
   3   6   8      256.02      255.11      5.61 o 
   4   6   8      296.39      303.41      4.70 o 
   5   6   8       10.77       10.55      1.36 o 
   6   6   8       62.50       65.66      3.55 o 
  -6   7   8       45.69       39.06      3.08 o 
  -5   7   8        0.66        0.97      0.70 o 
  -4   7   8       51.43       49.74      2.23 o 
  -3   7   8      218.48      218.39      4.41 o 
  -2   7   8       72.64       72.09      1.91 o 
  -1   7   8       26.33       22.21      1.14 o 
   0   7   8       32.16       30.38      1.01 o 
   1   7   8       26.33       26.37      1.24 o 
   2   7   8       72.86       73.68      1.68 o 
   3   7   8      218.65      217.28      3.85 o 
   4   7   8       51.52       52.93      2.67 o 
   5   7   8        0.66        1.77      0.86 o 
   6   7   8       45.66       40.99      3.20 o 
  -6   8   8       13.54       18.48      2.54 o 
  -5   8   8       19.40       19.23      1.81 o 
  -4   8   8       69.43       65.98      2.61 o 
  -3   8   8      362.29      360.53      6.11 o 
  -2   8   8      165.45      163.01      3.06 o 
  -1   8   8      119.52      121.60      2.55 o 
   0   8   8      477.45      488.73      5.14 o 
   1   8   8      119.03      121.33      3.37 o 
   2   8   8      165.51      157.37      3.24 o 
   3   8   8      361.73      366.54      5.32 o 
   4   8   8       69.58       63.02      2.17 o 
   5   8   8       19.36       19.76      2.42 o 
   6   8   8       13.50       14.99      2.26 o 
  -5   9   8       17.44       20.17      1.85 o 
  -4   9   8        9.85       10.74      1.37 o 
  -3   9   8      442.28      450.71      8.61 o 
  -2   9   8      487.59      490.51      6.11 o 
  -1   9   8       64.48       56.26      1.81 o 
   0   9   8       39.02       41.66      1.54 o 
   1   9   8       64.39       62.95      2.06 o 
   2   9   8      487.87      489.03      6.37 o 
   3   9   8      442.26      448.13      6.14 o 
   4   9   8        9.81        8.54      1.34 o 
   5   9   8       17.40       16.29      2.29 o 
  -5  10   8       11.25       10.75      1.41 o 
  -4  10   8       28.58       33.87      2.21 o 
  -3  10   8       34.97       32.80      2.08 o 
  -2  10   8       57.11       51.50      1.86 o 
  -1  10   8      177.37      170.28      3.41 o 
   0  10   8       10.12        6.22      1.14 o 
   1  10   8      177.23      169.45      4.14 o 
   2  10   8       57.08       54.55      2.98 o 
   3  10   8       34.82       31.12      2.08 o 
   4  10   8       28.51       26.60      2.04 o 
   5  10   8       11.28       12.80      2.10 o 
  -4  11   8       38.38       38.17      3.68 o 
  -3  11   8       58.79       56.47      3.26 o 
  -2  11   8        1.10        0.67      0.61 o 
  -1  11   8       43.11       43.49      2.18 o 
   0  11   8       47.11       46.07      2.95 o 
   1  11   8       43.15       43.20      2.26 o 
   2  11   8        1.10        2.13      0.78 o 
   3  11   8       58.74       52.10      2.53 o 
   4  11   8       38.17       40.29      2.78 o 
  -4  12   8        3.02        1.69      0.79 o 
  -3  12   8        3.99        4.59      0.96 o 
  -2  12   8       79.84       88.27      2.60 o 
  -1  12   8       20.94       23.75      1.88 o 
   0  12   8       14.42       15.67      1.64 o 
   1  12   8       20.99       20.23      1.86 o 
   2  12   8       80.05       83.45      3.15 o 
   3  12   8        4.02        5.22      1.14 o 
   4  12   8        3.03        1.49      0.84 o 
  -3  13   8        5.88        8.11      1.25 o 
  -2  13   8        3.20        2.79      2.34 o 
  -1  13   8       41.82       37.18      2.34 o 
   0  13   8        0.35        1.58      0.89 o 
   1  13   8       41.72       43.67      2.52 o 
   2  13   8        3.21        1.99      0.87 o 
   3  13   8        5.89        5.06      1.10 o 
  -2  14   8        7.64        8.30      2.97 o 
  -1  14   8        6.43        8.20      1.25 o 
   0  14   8       32.40       40.58      2.50 o 
   1  14   8        6.42        8.76      1.27 o 
   2  14   8        7.57        5.99      1.31 o 
   1   0   9       53.47       59.60      1.40 o 
   2   0   9       71.79       67.32      1.44 o 
   3   0   9      120.15      123.09      3.44 o 
   4   0   9        0.29        0.27      0.62 o 
   5   0   9       59.47       36.27      3.73 o 
   6   0   9       16.72       16.34      3.04 o 
  -6   1   9        2.05        1.62      1.39 o 
  -5   1   9       33.64       38.19      3.76 o 
  -4   1   9       24.90       20.88      1.66 o 
  -3   1   9       69.08       69.30      1.95 o 
  -2   1   9       20.40       19.80      0.91 o 
  -1   1   9      240.82      236.79      3.10 o 
   0   1   9       45.75       50.07      1.47 o 
   1   1   9      241.02      234.82      2.85 o 
   2   1   9       20.25       20.44      0.93 o 
   3   1   9       69.14       70.71      1.95 o 
   4   1   9       25.05       18.27      1.84 o 
   5   1   9       33.53       38.50      3.81 o 
   6   1   9        2.05       -0.26      1.14 o 
  -6   2   9       12.57       16.88      2.91 o 
  -5   2   9      262.08      233.71      5.82 o 
  -4   2   9      102.27      101.80      2.58 o 
  -3   2   9       70.02       64.34      1.97 o 
  -2   2   9       34.56       33.17      1.25 o 
  -1   2   9      761.49      790.92      6.78 o 
   0   2   9      113.74      116.02      1.92 o 
   1   2   9      761.60      784.36      6.61 o 
   2   2   9       34.61       33.98      1.54 o 
   3   2   9       69.86       69.96      2.85 o 
   4   2   9      102.32       93.54      3.55 o 
   5   2   9      262.46      241.19      6.28 o 
   6   2   9       12.51       13.76      2.52 o 
  -6   3   9        3.59        3.14      1.62 o 
  -5   3   9        0.11        0.40      0.78 o 
  -4   3   9       54.33       51.35      2.61 o 
  -3   3   9      132.90      116.36      4.70 o 
  -2   3   9      121.46      129.34      3.22 o 
  -1   3   9      745.60      791.07      6.87 o 
   0   3   9      883.48      928.02      7.62 o 
   1   3   9      744.48      784.39      6.60 o 
   2   3   9      121.63      131.24      2.58 o 
   3   3   9      132.96      118.85      3.05 o 
   4   3   9       54.35       50.17      3.00 o 
   5   3   9        0.11       -0.50      0.86 o 
   6   3   9        3.59        2.38      1.16 o 
  -6   4   9        8.59        7.12      1.45 o 
  -5   4   9       24.33       21.59      2.38 o 
  -4   4   9       89.26       90.32      3.59 o 
  -3   4   9       69.46       69.80      2.64 o 
  -2   4   9      192.71      196.89      3.62 o 
  -1   4   9      168.91      180.48      2.64 o 
   0   4   9      188.92      185.80      2.53 o 
   1   4   9      168.88      172.72      2.97 o 
   2   4   9      192.47      197.46      3.25 o 
   3   4   9       69.50       68.62      3.92 o 
   4   4   9       89.17       91.94      3.64 o 
   5   4   9       24.28       22.28      2.21 o 
   6   4   9        8.60        8.64      1.65 o 
  -6   5   9        6.47        6.95      1.49 o 
  -5   5   9       19.11       15.43      2.81 o 
  -4   5   9        8.82        7.85      1.11 o 
  -3   5   9      321.15      302.03      5.05 o 
  -2   5   9       18.06       19.67      1.32 o 
  -1   5   9        3.92        4.39      0.65 o 
   0   5   9        1.47        2.67      0.54 o 
   1   5   9        3.87        4.18      0.71 o 
   2   5   9       18.20       18.84      1.13 o 
   3   5   9      320.77      310.13      6.43 o 
   4   5   9        8.88       10.92      1.51 o 
   5   5   9       19.07       17.91      2.09 o 
   6   5   9        6.50        6.04      1.56 o 
  -6   6   9        5.01        3.86      1.22 o 
  -5   6   9       31.60       34.42      2.63 o 
  -4   6   9      226.84      229.36      4.64 o 
  -3   6   9      445.09      420.95      6.53 o 
  -2   6   9      256.04      246.05      4.38 o 
  -1   6   9       28.53       25.29      1.26 o 
   0   6   9       40.71       47.42      1.28 o 
   1   6   9       28.64       27.50      2.75 o 
   2   6   9      256.59      247.04      3.74 o 
   3   6   9      445.48      428.08      6.60 o 
   4   6   9      226.66      230.47      4.74 o 
   5   6   9       31.50       33.66      2.13 o 
   6   6   9        4.99        3.06      1.40 o 
  -6   7   9       12.87       14.22      2.05 o 
  -5   7   9        0.18        1.10      0.75 o 
  -4   7   9        5.18        6.32      1.12 o 
  -3   7   9      433.74      423.18      6.60 o 
  -2   7   9       44.15       44.04      1.59 o 
  -1   7   9       24.24       23.67      1.22 o 
   0   7   9       98.13      101.98      1.96 o 
   1   7   9       24.22       25.49      1.30 o 
   2   7   9       44.18       44.10      2.42 o 
   3   7   9      434.06      425.14      6.72 o 
   4   7   9        5.20        5.32      0.96 o 
   5   7   9        0.18        0.38      0.77 o 
   6   7   9       12.91       12.89      2.08 o 
  -5   8   9       25.01       25.04      1.97 o 
  -4   8   9       45.02       44.04      2.30 o 
  -3   8   9      502.21      518.35      7.75 o 
  -2   8   9       64.24       61.96      2.64 o 
  -1   8   9       20.52       22.77      1.26 o 
   0   8   9       87.90       79.53      2.68 o 
   1   8   9       20.60       23.54      1.20 o 
   2   8   9       64.28       61.82      2.11 o 
   3   8   9      502.57      525.65     10.98 o 
   4   8   9       44.89       45.93      1.98 o 
   5   8   9       25.02       25.26      2.68 o 
  -5   9   9        0.93        1.38      0.81 o 
  -4   9   9       60.50       57.94      2.60 o 
  -3   9   9       53.91       54.33      3.92 o 
  -2   9   9       83.44       80.70      2.26 o 
  -1   9   9       28.40       27.80      2.11 o 
   0   9   9       76.75       76.83      2.21 o 
   1   9   9       28.42       25.19      1.55 o 
   2   9   9       83.57       85.06      2.54 o 
   3   9   9       53.82       52.09      2.56 o 
   4   9   9       60.47       57.80      2.64 o 
   5   9   9        0.92        1.36      2.66 o 
  -5  10   9        8.92        9.37      1.44 o 
  -4  10   9        1.00        2.42      0.82 o 
  -3  10   9       14.11       12.43      1.87 o 
  -2  10   9       19.76       15.11      1.24 o 
  -1  10   9       43.28       38.23      1.66 o 
   0  10   9        0.03        0.10      0.58 o 
   1  10   9       43.27       41.38      1.89 o 
   2  10   9       19.78       14.69      1.36 o 
   3  10   9       14.14       14.09      1.58 o 
   4  10   9        0.98        1.74      0.94 o 
   5  10   9        8.98        8.17      1.81 o 
  -4  11   9        8.32       13.23      1.56 o 
  -3  11   9        8.09        9.43      1.34 o 
  -2  11   9       82.22       75.06      2.33 o 
  -1  11   9       46.41       41.65      2.84 o 
   0  11   9       95.46       90.22      3.14 o 
   1  11   9       46.46       46.32      2.36 o 
   2  11   9       82.08       74.54      2.48 o 
   3  11   9        8.15        7.18      1.79 o 
   4  11   9        8.30       12.08      1.56 o 
  -3  12   9       11.79       14.66      1.61 o 
  -2  12   9       15.08       16.73      2.14 o 
  -1  12   9       14.76       20.62      1.86 o 
   0  12   9       11.92        6.96      1.25 o 
   1  12   9       14.64       20.65      1.86 o 
   2  12   9       15.10       17.63      1.80 o 
   3  12   9       11.87        9.61      1.60 o 
  -3  13   9        6.86        9.23      3.52 o 
  -2  13   9       13.34       15.52      2.17 o 
  -1  13   9       68.33       79.06      3.09 o 
   0  13   9       42.98       50.65      2.55 o 
   1  13   9       68.21       79.91      3.16 o 
   2  13   9       13.36       16.20      1.71 o 
   3  13   9        6.89        8.25      1.25 o 
  -1  14   9       19.36       24.43      3.44 o 
   0  14   9       13.12       13.32      1.59 o 
   1  14   9       19.35       24.47      2.08 o 
   0   0  10      109.57       93.82      2.32 o 
   1   0  10      133.64      132.54      2.15 o 
   2   0  10      114.73      109.65      2.26 o 
   3   0  10       10.40        8.61      0.77 o 
   4   0  10       58.38       52.24      3.13 o 
   5   0  10      188.54      157.06      7.16 o 
   6   0  10       11.39       11.92      2.40 o 
  -6   1  10       13.49       14.38      2.73 o 
  -5   1  10       57.62       52.25      4.07 o 
  -4   1  10       83.84       79.88      4.30 o 
  -3   1  10        6.98        7.40      0.76 o 
  -2   1  10       14.88       15.96      0.88 o 
  -1   1  10     1317.26     1357.81     10.48 o 
   0   1  10       71.69       61.31      1.47 o 
   1   1  10     1317.89     1334.22     10.41 o 
   2   1  10       14.99       16.20      1.24 o 
   3   1  10        6.91       10.76      2.99 o 
   4   1  10       83.81       79.62      3.37 o 
   5   1  10       57.63       52.69      4.24 o 
   6   1  10       13.45       16.78      3.11 o 
  -6   2  10        1.03        1.31      1.31 o 
  -5   2  10        4.85        1.40      0.90 o 
  -4   2  10       25.38       25.42      1.44 o 
  -3   2  10      227.66      215.19      3.81 o 
  -2   2  10       65.23       62.75      1.70 o 
  -1   2  10      435.92      423.08      4.47 o 
   0   2  10        6.32        6.73      0.62 o 
   1   2  10      435.82      424.09      4.33 o 
   2   2  10       65.41       64.65      1.37 o 
   3   2  10      228.19      209.70      5.31 o 
   4   2  10       25.56       21.57      2.05 o 
   5   2  10        4.89        2.44      2.30 o 
   6   2  10        1.02        0.58      0.87 o 
  -6   3  10        6.37        6.15      1.67 o 
  -5   3  10       13.68       18.89      3.90 o 
  -4   3  10       61.08       60.21      2.13 o 
  -3   3  10       61.32       55.52      2.62 o 
  -2   3  10       16.67       15.43      0.94 o 
  -1   3  10      176.99      182.11      3.03 o 
   0   3  10      107.41       97.48      1.84 o 
   1   3  10      177.07      180.78      2.46 o 
   2   3  10       16.66       17.67      1.29 o 
   3   3  10       61.26       54.06      2.19 o 
   4   3  10       61.22       57.44      2.96 o 
   5   3  10       13.70       17.93      2.19 o 
   6   3  10        6.39        8.53      1.64 o 
  -6   4  10        8.13        5.15      1.26 o 
  -5   4  10       37.49       35.87      5.63 o 
  -4   4  10      172.48      171.68      3.77 o 
  -3   4  10      525.14      498.02      6.85 o 
  -2   4  10      362.52      340.54      5.54 o 
  -1   4  10      427.04      440.56      4.73 o 
   0   4  10        0.08        0.28      0.48 o 
   1   4  10      426.99      438.80      5.42 o 
   2   4  10      361.82      340.40      5.89 o 
   3   4  10      525.34      505.64      8.36 o 
   4   4  10      172.54      174.43      5.19 o 
   5   4  10       37.41       31.35      2.64 o 
   6   4  10        8.17        7.32      1.65 o 
  -6   5  10        2.63        0.93      2.35 o 
  -5   5  10        2.50        2.67      1.06 o 
  -4   5  10       52.97       55.63      2.28 o 
  -3   5  10      311.34      299.49      6.09 o 
  -2   5  10       82.32       76.24      2.87 o 
  -1   5  10       22.14       20.63      1.27 o 
   0   5  10       86.67       96.80      3.61 o 
   1   5  10       22.07       21.91      1.25 o 
   2   5  10       82.58       74.70      2.65 o 
   3   5  10      311.49      298.15      6.75 o 
   4   5  10       53.12       53.86      2.54 o 
   5   5  10        2.51        2.79      1.30 o 
   6   5  10        2.63        2.16      0.98 o 
  -6   6  10       55.13       64.31      3.49 o 
  -5   6  10        1.13       -0.07      0.79 o 
  -4   6  10       30.21       35.98      2.03 o 
  -3   6  10      781.80      754.83      9.57 o 
  -2   6  10      324.53      312.42      5.14 o 
  -1   6  10       43.87       41.84      1.39 o 
   0   6  10      290.46      290.20      3.91 o 
   1   6  10       43.92       41.05      1.89 o 
   2   6  10      324.07      302.54      4.42 o 
   3   6  10      781.36      775.95      9.95 o 
   4   6  10       30.27       37.73      2.28 o 
   5   6  10        1.12        1.12      0.94 o 
   6   6  10       55.15       67.30      3.72 o 
  -5   7  10        3.92        7.68      1.47 o 
  -4   7  10        0.10       -0.09      0.68 o 
  -3   7  10      219.35      199.08      4.56 o 
  -2   7  10      193.00      193.75      3.71 o 
  -1   7  10        0.67        1.06      0.58 o 
   0   7  10       21.61       19.43      1.29 o 
   1   7  10        0.68        0.44      0.54 o 
   2   7  10      193.06      190.41      4.28 o 
   3   7  10      219.46      204.95      4.57 o 
   4   7  10        0.11        0.03      0.66 o 
   5   7  10        3.91        3.56      1.48 o 
  -5   8  10        5.49        6.72      1.50 o 
  -4   8  10       19.17       20.12      1.77 o 
  -3   8  10       99.54       89.72      3.01 o 
  -2   8  10       49.13       50.67      1.80 o 
  -1   8  10       14.18       12.34      1.02 o 
   0   8  10       13.89       18.25      1.17 o 
   1   8  10       14.19       11.78      0.97 o 
   2   8  10       49.12       46.93      1.99 o 
   3   8  10       99.41       91.47      4.00 o 
   4   8  10       19.12       18.45      1.52 o 
   5   8  10        5.47        6.49      1.25 o 
  -5   9  10        5.32        7.08      1.21 o 
  -4   9  10       17.78       21.01      1.86 o 
  -3   9  10      126.10      141.31      3.83 o 
  -2   9  10       29.38       34.01      1.59 o 
  -1   9  10       50.33       42.38      2.13 o 
   0   9  10       22.13       22.39      1.30 o 
   1   9  10       50.40       44.08      1.86 o 
   2   9  10       29.35       30.76      1.75 o 
   3   9  10      126.20      136.69      3.35 o 
   4   9  10       17.73       21.99      1.97 o 
   5   9  10        5.31        7.16      3.03 o 
  -4  10  10       15.41       15.80      1.64 o 
  -3  10  10       15.74       14.27      2.34 o 
  -2  10  10       95.05       94.58      2.58 o 
  -1  10  10       26.60       29.24      1.96 o 
   0  10  10        5.25        5.24      0.90 o 
   1  10  10       26.63       25.98      1.67 o 
   2  10  10       94.99       94.76      3.19 o 
   3  10  10       15.73       15.38      2.49 o 
   4  10  10       15.37       14.70      1.70 o 
  -4  11  10       24.92       28.19      2.17 o 
  -3  11  10        9.41       11.23      1.44 o 
  -2  11  10       14.97       11.91      1.89 o 
  -1  11  10        7.24        7.38      1.24 o 
   0  11  10        1.28        1.70      0.88 o 
   1  11  10        7.19        6.67      1.20 o 
   2  11  10       14.89       13.82      1.51 o 
   3  11  10        9.41        6.83      1.23 o 
   4  11  10       24.90       28.27      2.19 o 
  -3  12  10       12.02       15.87      3.22 o 
  -2  12  10        0.48        1.86      1.18 o 
  -1  12  10       16.12       16.33      1.72 o 
   0  12  10        3.87        5.59      1.13 o 
   1  12  10       16.02       14.37      1.67 o 
   2  12  10        0.49        0.66      0.83 o 
   3  12  10       12.07       17.58      1.79 o 
  -2  13  10        6.53       10.07      1.79 o 
  -1  13  10        6.75        9.47      1.56 o 
   0  13  10        6.13        4.89      1.09 o 
   1  13  10        6.81        9.08      1.34 o 
   2  13  10        6.51        7.47      1.22 o 
   0  14  10        7.08        8.70      2.47 o 
   1   0  11        6.82        8.23      0.72 o 
   2   0  11      408.59      401.85      4.40 o 
   3   0  11       73.85       66.24      2.03 o 
   4   0  11       24.66       27.98      2.45 o 
   5   0  11      111.95      105.87      4.25 o 
   6   0  11       13.25       12.64      2.57 o 
  -6   1  11        5.48        5.18      1.80 o 
  -5   1  11       79.23       90.22      5.32 o 
  -4   1  11       20.82       20.13      1.77 o 
  -3   1  11       42.26       39.71      1.55 o 
  -2   1  11       31.92       27.65      1.13 o 
  -1   1  11       90.17       94.48      1.91 o 
   0   1  11      100.83      103.44      1.99 o 
   1   1  11       90.40       90.71      2.03 o 
   2   1  11       31.86       28.45      1.69 o 
   3   1  11       42.20       44.72      2.48 o 
   4   1  11       20.84       15.63      1.96 o 
   5   1  11       79.28       82.16      3.81 o 
   6   1  11        5.44        6.51      1.92 o 
  -6   2  11        2.12        3.63      1.65 o 
  -5   2  11       37.11       27.85      3.47 o 
  -4   2  11       77.11       78.57      5.56 o 
  -3   2  11       43.99       39.60      1.58 o 
  -2   2  11       36.57       36.09      1.54 o 
  -1   2  11      305.22      302.26      3.71 o 
   0   2  11      129.61      108.00      2.04 o 
   1   2  11      305.79      294.69      4.33 o 
   2   2  11       36.34       36.54      2.12 o 
   3   2  11       43.95       39.87      1.91 o 
   4   2  11       77.07       74.43      3.43 o 
   5   2  11       37.18       36.15      2.78 o 
   6   2  11        2.13        3.24      1.31 o 
  -6   3  11        5.40        4.14      1.68 o 
  -5   3  11       30.34       32.35      2.44 o 
  -4   3  11       44.82       42.75      1.93 o 
  -3   3  11      353.11      350.80      5.40 o 
  -2   3  11      136.55      134.56      2.45 o 
  -1   3  11       16.51       17.33      0.99 o 
   0   3  11      166.12      160.34      2.51 o 
   1   3  11       16.47       16.48      0.88 o 
   2   3  11      136.56      129.85      2.81 o 
   3   3  11      353.03      338.00      7.24 o 
   4   3  11       44.85       40.78      3.61 o 
   5   3  11       30.41       29.24      2.56 o 
   6   3  11        5.38        5.97      1.51 o 
  -6   4  11        9.87       12.71      2.68 o 
  -5   4  11       17.19       16.68      1.97 o 
  -4   4  11        6.58        7.41      1.08 o 
  -3   4  11      155.24      139.67      4.80 o 
  -2   4  11      136.61      131.78      2.50 o 
  -1   4  11      173.24      177.90      2.80 o 
   0   4  11      202.75      186.72      2.75 o 
   1   4  11      172.97      170.84      3.21 o 
   2   4  11      136.66      128.30      2.80 o 
   3   4  11      155.17      138.12      3.01 o 
   4   4  11        6.63        5.88      1.47 o 
   5   4  11       17.21       22.49      2.39 o 
   6   4  11        9.84       12.45      1.97 o 
  -6   5  11        0.06       -1.36      1.52 o 
  -5   5  11        9.89        9.65      1.63 o 
  -4   5  11       88.21       90.83      2.88 o 
  -3   5  11      654.44      628.63     14.93 o 
  -2   5  11      183.86      173.94      3.68 o 
  -1   5  11       36.20       35.50      1.32 o 
   0   5  11      100.76      102.02      1.99 o 
   1   5  11       36.12       35.19      1.88 o 
   2   5  11      184.28      177.89      3.37 o 
   3   5  11      654.65      624.60      7.31 o 
   4   5  11       88.15       96.77      3.21 o 
   5   5  11        9.88       10.83      1.83 o 
   6   5  11        0.06        0.17      1.03 o 
  -5   6  11        8.47        8.33      2.22 o 
  -4   6  11      131.57      135.21      3.61 o 
  -3   6  11      429.30      424.10      6.61 o 
  -2   6  11       37.45       39.11      1.87 o 
  -1   6  11      142.79      143.27      3.12 o 
   0   6  11        1.35        1.87      0.65 o 
   1   6  11      143.03      134.18      2.92 o 
   2   6  11       37.27       36.30      1.62 o 
   3   6  11      429.58      422.91      6.97 o 
   4   6  11      131.54      135.13      3.85 o 
   5   6  11        8.49        6.96      1.63 o 
  -5   7  11        4.61        4.25      2.46 o 
  -4   7  11       65.47       66.14      2.69 o 
  -3   7  11      176.94      185.56      4.21 o 
  -2   7  11      142.86      134.80      3.39 o 
  -1   7  11       68.83       66.41      2.15 o 
   0   7  11       46.49       51.63      1.91 o 
   1   7  11       68.90       63.94      3.22 o 
   2   7  11      142.76      140.54      3.72 o 
   3   7  11      176.95      184.81      4.47 o 
   4   7  11       65.55       67.76      5.28 o 
   5   7  11        4.60        5.71      1.59 o 
  -5   8  11        7.95       10.84      1.69 o 
  -4   8  11      128.09      133.95      4.69 o 
  -3   8  11       22.68       22.83      1.78 o 
  -2   8  11       45.16       47.42      2.22 o 
  -1   8  11       21.01       19.93      1.38 o 
   0   8  11      292.31      282.42      5.22 o 
   1   8  11       20.92       20.04      1.37 o 
   2   8  11       45.26       42.96      2.21 o 
   3   8  11       22.68       22.78      1.66 o 
   4   8  11      128.34      126.77      3.36 o 
   5   8  11        7.96       10.07      1.46 o 
  -4   9  11       51.06       54.91      2.61 o 
  -3   9  11       11.34        9.57      1.35 o 
  -2   9  11       54.68       53.28      1.95 o 
  -1   9  11       49.27       53.57      2.34 o 
   0   9  11       28.89       24.96      1.74 o 
   1   9  11       49.27       47.07      1.99 o 
   2   9  11       54.70       55.98      2.19 o 
   3   9  11       11.38       10.40      1.26 o 
   4   9  11       51.04       56.99      2.76 o 
  -4  10  11        7.48        9.90      1.43 o 
  -3  10  11        5.97        7.70      1.25 o 
  -2  10  11       94.68      110.91      4.42 o 
  -1  10  11       96.40       89.47      3.07 o 
   0  10  11      158.64      142.94      4.10 o 
   1  10  11       96.65       91.77      2.77 o 
   2  10  11       94.67      102.76      3.02 o 
   3  10  11        5.98        3.96      0.91 o 
   4  10  11        7.50        6.66      1.27 o 
  -3  11  11        7.96       13.14      2.43 o 
  -2  11  11      118.17      127.96      4.87 o 
  -1  11  11       35.20       32.70      2.52 o 
   0  11  11        5.43        6.12      1.19 o 
   1  11  11       35.22       34.61      1.97 o 
   2  11  11      118.21      123.30      3.35 o 
   3  11  11        8.00       10.61      1.44 o 
  -3  12  11       13.92       17.43      2.93 o 
  -2  12  11       11.71       10.63      1.78 o 
  -1  12  11        0.99        2.01      0.85 o 
   0  12  11       24.31       21.75      2.89 o 
   1  12  11        1.00        3.56      0.96 o 
   2  12  11       11.73        9.65      1.59 o 
   3  12  11       13.98       17.03      1.76 o 
  -1  13  11        5.29        7.34      1.21 o 
   0  13  11       12.99       15.46      2.65 o 
   1  13  11        5.29        4.97      1.35 o 
   0   0  12        7.24        6.59      1.19 o 
   1   0  12        9.47        9.28      0.79 o 
   2   0  12       54.35       49.85      1.46 o 
   3   0  12       13.79       13.55      1.25 o 
   4   0  12       10.51        7.82      1.58 o 
   5   0  12        0.59        0.41      1.08 o 
   6   0  12        0.59        0.55      0.86 o 
  -6   1  12       10.96       12.45      2.67 o 
  -5   1  12        1.35        1.60      1.02 o 
  -4   1  12       60.22       48.65      2.82 o 
  -3   1  12       12.19       11.88      0.99 o 
  -2   1  12       29.53       29.74      1.23 o 
  -1   1  12       44.09       41.49      1.37 o 
   0   1  12       25.75       28.38      1.20 o 
   1   1  12       44.05       43.17      1.67 o 
   2   1  12       29.56       33.85      1.80 o 
   3   1  12       12.08       12.18      1.72 o 
   4   1  12       60.39       50.47      2.91 o 
   5   1  12        1.36        2.08      1.71 o 
   6   1  12       10.99       11.21      1.83 o 
  -6   2  12        1.58        3.65      1.64 o 
  -5   2  12       21.70       18.63      2.96 o 
  -4   2  12       28.73       26.63      1.76 o 
  -3   2  12        6.19        7.85      1.50 o 
  -2   2  12      673.06      673.08      6.61 o 
  -1   2  12      156.80      160.78      2.85 o 
   0   2  12      131.71      127.12      2.32 o 
   1   2  12      156.99      157.66      2.55 o 
   2   2  12      672.80      665.92      7.65 o 
   3   2  12        6.21        7.35      1.13 o 
   4   2  12       28.76       28.83      2.49 o 
   5   2  12       21.71       15.11      2.03 o 
   6   2  12        1.59        1.99      1.09 o 
  -6   3  12        1.55        2.57      1.50 o 
  -5   3  12       25.51       26.80      3.53 o 
  -4   3  12       75.78       74.64      3.18 o 
  -3   3  12      143.27      141.96      3.91 o 
  -2   3  12      257.32      259.36      3.67 o 
  -1   3  12       13.00       11.66      0.91 o 
   0   3  12       19.56       14.56      1.06 o 
   1   3  12       13.00       13.20      1.13 o 
   2   3  12      256.83      260.17      4.27 o 
   3   3  12      143.36      134.26      3.55 o 
   4   3  12       76.07       82.89      5.10 o 
   5   3  12       25.49       24.51      3.24 o 
   6   3  12        1.55        1.77      1.13 o 
  -5   4  12       12.98       17.10      1.99 o 
  -4   4  12       78.57       81.05      2.71 o 
  -3   4  12      117.14      104.01      4.31 o 
  -2   4  12      370.45      366.81      4.60 o 
  -1   4  12       57.34       55.99      2.43 o 
   0   4  12       80.33       76.87      1.80 o 
   1   4  12       57.51       56.06      1.91 o 
   2   4  12      370.75      373.14      5.30 o 
   3   4  12      116.76      109.34      2.76 o 
   4   4  12       78.44       77.66      3.66 o 
   5   4  12       13.03       14.75      2.08 o 
  -5   5  12       12.95       14.59      1.94 o 
  -4   5  12       67.15       70.01      2.59 o 
  -3   5  12       29.63       30.21      1.81 o 
  -2   5  12      131.56      130.57      2.87 o 
  -1   5  12       28.02       26.82      1.26 o 
   0   5  12        6.11        4.88      0.85 o 
   1   5  12       28.06       26.91      2.06 o 
   2   5  12      131.63      128.32      2.95 o 
   3   5  12       29.54       30.94      2.05 o 
   4   5  12       67.24       71.23      3.57 o 
   5   5  12       13.04       13.76      2.09 o 
  -5   6  12       40.21       43.00      5.53 o 
  -4   6  12      161.01      163.07      4.08 o 
  -3   6  12       64.11       65.03      4.23 o 
  -2   6  12      137.61      127.13      2.90 o 
  -1   6  12        3.81        4.06      0.70 o 
   0   6  12       23.82       28.99      2.04 o 
   1   6  12        3.85        3.75      0.81 o 
   2   6  12      137.26      138.21      3.42 o 
   3   6  12       64.13       56.08      2.55 o 
   4   6  12      160.93      161.62      4.34 o 
   5   6  12       40.20       45.33      3.27 o 
  -5   7  12       11.51       13.28      1.94 o 
  -4   7  12       16.81       18.31      3.27 o 
  -3   7  12       79.93       83.28      2.87 o 
  -2   7  12        1.34        1.60      0.76 o 
  -1   7  12        0.91        1.41      0.72 o 
   0   7  12        2.21        3.70      0.84 o 
   1   7  12        0.91        0.99      0.66 o 
   2   7  12        1.35        2.39      0.88 o 
   3   7  12       79.83       79.88      3.01 o 
   4   7  12       16.74       17.30      1.83 o 
   5   7  12       11.53       15.00      1.74 o 
  -4   8  12       70.50       71.24      2.89 o 
  -3   8  12      123.29      126.68      4.27 o 
  -2   8  12        7.81        6.75      0.97 o 
  -1   8  12       85.13       81.85      2.87 o 
   0   8  12       28.85       24.44      1.56 o 
   1   8  12       85.17       84.89      3.03 o 
   2   8  12        7.80        6.87      1.56 o 
   3   8  12      123.16      137.10      4.23 o 
   4   8  12       70.41       69.89      2.57 o 
  -4   9  12        3.88        3.41      0.98 o 
  -3   9  12       62.51       64.25      2.67 o 
  -2   9  12       63.92       60.95      3.30 o 
  -1   9  12       31.07       27.02      1.64 o 
   0   9  12       20.42       17.45      1.51 o 
   1   9  12       31.13       28.57      1.79 o 
   2   9  12       63.99       62.15      2.36 o 
   3   9  12       62.33       67.21      2.49 o 
   4   9  12        3.89        2.56      1.06 o 
  -3  10  12       13.46       18.96      2.25 o 
  -2  10  12       21.91       22.82      2.46 o 
  -1  10  12        7.30        6.34      0.97 o 
   0  10  12        0.13       -0.80      0.68 o 
   1  10  12        7.35        9.44      1.19 o 
   2  10  12       21.95       22.51      1.70 o 
   3  10  12       13.52       13.08      1.39 o 
  -3  11  12        6.46        8.47      1.71 o 
  -2  11  12       17.88       24.03      3.74 o 
  -1  11  12       22.84       24.17      1.99 o 
   0  11  12        0.03        0.70      0.76 o 
   1  11  12       22.84       29.84      2.30 o 
   2  11  12       17.79       20.38      1.65 o 
   3  11  12        6.45        5.67      1.17 o 
  -2  12  12       60.78       77.02      3.87 o 
  -1  12  12       32.92       34.68      2.35 o 
   0  12  12        0.00       -0.58      0.61 o 
   1  12  12       32.81       31.24      2.33 o 
   2  12  12       60.92       63.88      2.92 o 
   1   0  13        2.14        1.64      0.58 o 
   2   0  13      441.11      448.53      6.30 o 
   3   0  13        3.29        3.15      1.18 o 
   4   0  13       16.68       16.42      2.09 o 
   5   0  13        1.42       -0.31      0.81 o 
  -5   1  13        6.00        5.67      1.79 o 
  -4   1  13       61.20       50.86      7.29 o 
  -3   1  13       56.86       53.76      2.20 o 
  -2   1  13      125.00      125.94      2.46 o 
  -1   1  13        2.04        3.06      0.63 o 
   0   1  13       54.72       54.23      1.62 o 
   1   1  13        2.05        2.06      0.67 o 
   2   1  13      125.28      116.16      3.62 o 
   3   1  13       56.91       54.62      3.09 o 
   4   1  13       61.25       54.52      4.08 o 
   5   1  13        6.04        5.44      1.48 o 
  -5   2  13        4.76        4.77      1.27 o 
  -4   2  13       18.50       17.52      2.66 o 
  -3   2  13       28.99       30.66      1.50 o 
  -2   2  13      258.15      264.20      3.76 o 
  -1   2  13        4.28        2.74      0.64 o 
   0   2  13      106.21      101.85      2.17 o 
   1   2  13        4.27        3.48      0.79 o 
   2   2  13      258.24      260.58      5.09 o 
   3   2  13       28.85       29.34      2.38 o 
   4   2  13       18.54       16.13      2.35 o 
   5   2  13        4.74        3.97      1.36 o 
  -5   3  13        2.69        0.11      1.11 o 
  -4   3  13        4.59        6.79      1.39 o 
  -3   3  13       27.41       26.27      1.48 o 
  -2   3  13      107.65      104.47      2.31 o 
  -1   3  13       10.36       10.68      0.94 o 
   0   3  13      249.70      237.16      3.97 o 
   1   3  13       10.44        9.54      1.09 o 
   2   3  13      107.61      106.50      3.21 o 
   3   3  13       27.41       26.69      1.95 o 
   4   3  13        4.61        5.59      1.53 o 
   5   3  13        2.69        0.60      1.39 o 
  -5   4  13       11.73       14.80      2.75 o 
  -4   4  13       20.51       16.14      1.89 o 
  -3   4  13       22.98       22.39      1.43 o 
  -2   4  13      202.93      193.24      3.27 o 
  -1   4  13      136.83      135.84      2.60 o 
   0   4  13      297.12      279.51      4.52 o 
   1   4  13      136.88      130.68      4.82 o 
   2   4  13      203.15      193.97      3.78 o 
   3   4  13       22.97       21.61      1.51 o 
   4   4  13       20.59       20.96      2.39 o 
   5   4  13       11.76       13.69      2.04 o 
  -5   5  13        2.07        3.21      1.41 o 
  -4   5  13       28.91       31.77      2.01 o 
  -3   5  13       43.85       45.71      1.85 o 
  -2   5  13      108.96      109.98      2.52 o 
  -1   5  13      157.69      154.36      2.82 o 
   0   5  13      131.57      132.12      3.08 o 
   1   5  13      157.79      160.22      3.38 o 
   2   5  13      108.80      107.59      2.81 o 
   3   5  13       43.84       45.50      2.38 o 
   4   5  13       28.95       29.89      2.78 o 
   5   5  13        2.07        3.88      1.41 o 
  -5   6  13       18.28       21.36      3.41 o 
  -4   6  13      104.96      101.47      3.32 o 
  -3   6  13      230.32      238.86      4.92 o 
  -2   6  13       22.69       20.19      1.54 o 
  -1   6  13       59.31       58.61      2.22 o 
   0   6  13      105.60      101.35      4.76 o 
   1   6  13       59.36       61.81      3.27 o 
   2   6  13       22.70       20.59      1.46 o 
   3   6  13      230.45      250.18      7.40 o 
   4   6  13      105.01      107.30      4.12 o 
   5   6  13       18.21       24.41      2.71 o 
  -4   7  13        7.56       11.50      1.50 o 
  -3   7  13       11.29        8.56      1.27 o 
  -2   7  13       15.10       11.92      1.20 o 
  -1   7  13        1.25        2.23      0.74 o 
   0   7  13       63.13       59.00      2.16 o 
   1   7  13        1.27        1.88      0.73 o 
   2   7  13       15.15       16.74      1.70 o 
   3   7  13       11.27        7.88      1.39 o 
   4   7  13        7.54        9.44      1.43 o 
  -4   8  13       91.50       87.51      3.15 o 
  -3   8  13       40.46       40.49      2.24 o 
  -2   8  13       67.64       71.23      2.35 o 
  -1   8  13       26.32       26.80      1.73 o 
   0   8  13       30.81       34.51      2.24 o 
   1   8  13       26.20       24.81      2.00 o 
   2   8  13       67.58       72.58      2.95 o 
   3   8  13       40.44       37.79      2.40 o 
   4   8  13       91.46       84.15      3.12 o 
  -4   9  13       37.24       45.28      2.53 o 
  -3   9  13        7.55        8.60      1.66 o 
  -2   9  13       20.23       20.23      1.86 o 
  -1   9  13       23.70       23.92      1.63 o 
   0   9  13       19.82       21.30      1.41 o 
   1   9  13       23.81       23.85      1.73 o 
   2   9  13       20.22       22.45      1.73 o 
   3   9  13        7.46       10.57      1.28 o 
   4   9  13       37.29       42.50      2.56 o 
  -3  10  13        2.44        4.08      1.28 o 
  -2  10  13      102.01      104.22      4.86 o 
  -1  10  13       56.75       55.41      2.20 o 
   0  10  13        1.88        1.62      0.78 o 
   1  10  13       56.73       51.88      2.27 o 
   2  10  13      101.83      105.87      3.44 o 
   3  10  13        2.46        1.08      1.02 o 
  -2  11  13        7.40        8.69      1.65 o 
  -1  11  13       18.31       18.46      1.80 o 
   0  11  13        3.10        1.21      1.23 o 
   1  11  13       18.31       18.58      1.61 o 
   2  11  13        7.41        9.34      1.22 o 
  -1  12  13        0.78        1.34      0.79 o 
   0  12  13        9.82       12.79      1.88 o 
   1  12  13        0.78        1.18      0.75 o 
   0   0  14        4.19        3.28      1.09 o 
   1   0  14       89.45       95.33      2.57 o 
   2   0  14        2.94        2.73      0.88 o 
   3   0  14       16.68       19.42      1.75 o 
   4   0  14       91.10       97.59      6.26 o 
   5   0  14        0.64        2.51      1.04 o 
  -5   1  14        6.63        7.22      1.51 o 
  -4   1  14        3.86        3.28      1.17 o 
  -3   1  14       46.58       46.14      2.20 o 
  -2   1  14       22.64       19.10      1.27 o 
  -1   1  14       59.49       61.87      1.79 o 
   0   1  14      204.68      187.68      3.09 o 
   1   1  14       59.62       60.22      2.46 o 
   2   1  14       22.65       19.97      2.15 o 
   3   1  14       46.53       49.02      2.33 o 
   4   1  14        3.85        2.40      1.22 o 
   5   1  14        6.60        5.92      1.42 o 
  -5   2  14        1.56        2.79      1.04 o 
  -4   2  14        2.32        2.94      1.13 o 
  -3   2  14       30.73       28.37      1.87 o 
  -2   2  14      144.64      144.95      2.80 o 
  -1   2  14      115.00      117.35      2.46 o 
   0   2  14       85.78       84.02      2.05 o 
   1   2  14      114.90      116.93      2.89 o 
   2   2  14      144.59      148.90      5.01 o 
   3   2  14       30.66       30.01      3.46 o 
   4   2  14        2.35        1.54      1.27 o 
   5   2  14        1.57        0.50      1.76 o 
  -5   3  14       13.18       13.99      1.94 o 
  -4   3  14       19.98       15.04      2.07 o 
  -3   3  14       66.57       63.48      2.13 o 
  -2   3  14       77.75       78.56      2.11 o 
  -1   3  14       12.53       11.84      1.02 o 
   0   3  14      148.44      138.08      3.14 o 
   1   3  14       12.45       12.18      1.34 o 
   2   3  14       77.65       80.41      2.50 o 
   3   3  14       66.74       63.47      2.62 o 
   4   3  14       19.87       20.88      2.40 o 
   5   3  14       13.12       13.90      2.08 o 
  -5   4  14        0.06       -0.06      0.80 o 
  -4   4  14        0.50        3.22      1.18 o 
  -3   4  14       61.06       58.71      2.10 o 
  -2   4  14       15.15       16.37      1.17 o 
  -1   4  14       27.69       29.78      1.41 o 
   0   4  14       27.57       25.70      2.00 o 
   1   4  14       27.83       31.96      1.74 o 
   2   4  14       15.16       15.49      1.36 o 
   3   4  14       61.07       59.72      3.23 o 
   4   4  14        0.49        0.63      1.06 o 
   5   4  14        0.06       -1.18      0.79 o 
  -4   5  14      131.90      132.88      5.47 o 
  -3   5  14        7.74        6.27      1.02 o 
  -2   5  14        2.34        2.18      0.66 o 
  -1   5  14      105.35      104.81      3.20 o 
   0   5  14       34.19       35.41      1.82 o 
   1   5  14      105.35       98.51      2.76 o 
   2   5  14        2.33        3.46      0.84 o 
   3   5  14        7.78        6.14      1.30 o 
   4   5  14      131.81      132.03      5.10 o 
  -4   6  14       76.72       77.22      5.02 o 
  -3   6  14      146.77      142.02      3.39 o 
  -2   6  14       32.62       34.91      1.96 o 
  -1   6  14       11.51       11.97      1.26 o 
   0   6  14        0.01       -0.82      0.55 o 
   1   6  14       11.53       11.09      1.20 o 
   2   6  14       32.55       38.82      2.35 o 
   3   6  14      146.93      147.28      6.33 o 
   4   6  14       76.85       63.91      3.72 o 
  -4   7  14       30.11       26.25      2.00 o 
  -3   7  14       51.14       49.05      2.11 o 
  -2   7  14       64.97       72.16      3.41 o 
  -1   7  14        3.04        1.02      0.87 o 
   0   7  14        8.74       12.84      1.31 o 
   1   7  14        3.03        2.35      0.75 o 
   2   7  14       64.98       70.75      2.94 o 
   3   7  14       51.16       46.99      2.63 o 
   4   7  14       30.09       25.88      2.17 o 
  -3   8  14       47.00       49.29      3.30 o 
  -2   8  14       93.43       95.51      3.33 o 
  -1   8  14       17.32       18.55      1.56 o 
   0   8  14        0.00       -0.56      0.83 o 
   1   8  14       17.42       18.08      1.83 o 
   2   8  14       93.68       96.39      3.46 o 
   3   8  14       47.06       46.27      2.59 o 
  -3   9  14        1.62        2.30      1.04 o 
  -2   9  14       30.37       30.18      2.22 o 
  -1   9  14       32.92       30.11      1.80 o 
   0   9  14       16.20       16.49      1.98 o 
   1   9  14       32.92       32.39      2.30 o 
   2   9  14       30.35       31.72      2.28 o 
   3   9  14        1.60        0.15      0.83 o 
  -2  10  14       39.86       39.10      2.50 o 
  -1  10  14       64.93       72.26      2.63 o 
   0  10  14       44.83       46.54      2.15 o 
   1  10  14       64.92       70.86      3.79 o 
   2  10  14       39.90       39.40      2.22 o 
  -1  11  14        6.38        7.57      1.83 o 
   0  11  14        2.13        2.35      0.84 o 
   1  11  14        6.38        6.59      1.03 o 
   1   0  15      144.10      143.56      3.95 o 
   2   0  15       65.03       65.95      2.87 o 
   3   0  15        1.91        1.39      0.91 o 
   4   0  15       18.95       15.22      3.63 o 
   5   0  15        0.57        3.12      1.07 o 
  -5   1  15        0.66        0.43      0.87 o 
  -4   1  15       10.76       11.44      3.07 o 
  -3   1  15       35.99       38.20      2.15 o 
  -2   1  15        3.99        5.41      0.97 o 
  -1   1  15      185.85      184.41      3.18 o 
   0   1  15        8.50        8.76      1.01 o 
   1   1  15      185.60      188.39      4.40 o 
   2   1  15        3.97        4.56      1.11 o 
   3   1  15       36.02       39.23      2.34 o 
   4   1  15       10.80       14.98      3.84 o 
   5   1  15        0.68        1.12      1.02 o 
  -5   2  15        8.19        6.16      1.49 o 
  -4   2  15        3.17        1.44      1.04 o 
  -3   2  15       12.71       12.01      1.46 o 
  -2   2  15       54.23       57.91      1.83 o 
  -1   2  15      131.34      133.76      2.71 o 
   0   2  15        3.29        2.66      0.78 o 
   1   2  15      131.32      140.83      3.29 o 
   2   2  15       54.29       52.82      2.48 o 
   3   2  15       12.69       14.36      1.60 o 
   4   2  15        3.15        3.42      1.35 o 
   5   2  15        8.20        9.06      1.74 o 
  -4   3  15       31.18       33.49      2.87 o 
  -3   3  15       21.15       24.95      1.96 o 
  -2   3  15       27.33       27.15      1.44 o 
  -1   3  15      163.26      159.82      3.95 o 
   0   3  15        0.95        0.74      0.89 o 
   1   3  15      163.41      164.86      5.59 o 
   2   3  15       27.33       26.86      1.73 o 
   3   3  15       21.11       20.43      1.82 o 
   4   3  15       31.19       33.73      2.96 o 
  -4   4  15       18.56       17.53      2.20 o 
  -3   4  15       28.69       31.12      2.63 o 
  -2   4  15        7.71        6.85      1.33 o 
  -1   4  15       44.46       48.32      2.03 o 
   0   4  15       36.07       35.57      1.87 o 
   1   4  15       44.32       46.01      2.24 o 
   2   4  15        7.63        6.38      1.02 o 
   3   4  15       28.78       32.58      2.18 o 
   4   4  15       18.51       18.27      2.33 o 
  -4   5  15      111.02      114.46      8.14 o 
  -3   5  15       17.03       19.77      1.52 o 
  -2   5  15       14.06       14.72      1.35 o 
  -1   5  15        7.75        7.71      1.08 o 
   0   5  15       10.96       13.88      1.37 o 
   1   5  15        7.72        8.73      1.17 o 
   2   5  15       13.99       14.90      1.39 o 
   3   5  15       17.07       16.80      1.86 o 
   4   5  15      111.04      104.45      4.66 o 
  -4   6  15        0.37        1.82      1.18 o 
  -3   6  15        9.08       10.05      1.21 o 
  -2   6  15       16.68       18.41      1.75 o 
  -1   6  15       89.66       92.73      2.83 o 
   0   6  15       13.12       16.16      1.45 o 
   1   6  15       89.61       92.31      3.50 o 
   2   6  15       16.71       16.64      2.12 o 
   3   6  15        9.00       10.27      1.46 o 
   4   6  15        0.37        2.54      1.32 o 
  -3   7  15       26.96       25.33      2.03 o 
  -2   7  15       13.74       13.97      1.62 o 
  -1   7  15       20.12       19.44      1.57 o 
   0   7  15      135.60      136.67      3.47 o 
   1   7  15       20.08       20.23      1.87 o 
   2   7  15       13.64       16.59      1.96 o 
   3   7  15       26.96       27.72      2.22 o 
  -3   8  15        4.89        6.27      1.18 o 
  -2   8  15       39.15       42.87      2.55 o 
  -1   8  15       13.22       13.10      1.41 o 
   0   8  15       49.14       47.82      2.25 o 
   1   8  15       13.18       15.45      1.96 o 
   2   8  15       39.23       42.61      2.59 o 
   3   8  15        4.90        4.71      1.06 o 
  -2   9  15       46.55       44.48      2.59 o 
  -1   9  15       31.43       33.29      1.94 o 
   0   9  15        2.59        2.69      1.27 o 
   1   9  15       31.57       28.90      2.27 o 
   2   9  15       46.45       51.66      2.84 o 
  -1  10  15       20.53       23.44      1.99 o 
   0  10  15        5.47        8.58      1.13 o 
   1  10  15       20.52       22.28      1.76 o 
   0   0  16       56.17       63.44      2.96 o 
   1   0  16       20.45       24.18      3.05 o 
   2   0  16       19.56       18.12      1.78 o 
   3   0  16       19.68       22.34      1.98 o 
   4   0  16        0.02       -0.46      1.57 o 
  -4   1  16        1.54        3.22      1.41 o 
  -3   1  16       81.47       79.16      3.13 o 
  -2   1  16       25.46       24.71      1.66 o 
  -1   1  16      249.37      259.82      5.36 o 
   0   1  16        4.80        3.83      1.03 o 
   1   1  16      249.06      263.00      5.91 o 
   2   1  16       25.37       24.37      1.97 o 
   3   1  16       81.33       73.13      3.02 o 
   4   1  16        1.52        2.19      1.25 o 
  -4   2  16        6.69        8.66      2.97 o 
  -3   2  16       53.74       52.66      2.48 o 
  -2   2  16       10.68       10.58      1.23 o 
  -1   2  16       42.09       46.09      1.82 o 
   0   2  16      104.77      102.48      2.86 o 
   1   2  16       42.06       45.53      2.38 o 
   2   2  16       10.77       12.64      1.55 o 
   3   2  16       53.71       51.84      2.57 o 
   4   2  16        6.71        9.14      1.80 o 
  -4   3  16        3.12        1.72      1.26 o 
  -3   3  16       33.48       32.49      2.17 o 
  -2   3  16       34.77       36.35      1.93 o 
  -1   3  16      127.60      126.81      3.21 o 
   0   3  16       34.32       36.35      1.90 o 
   1   3  16      127.58      127.70      3.28 o 
   2   3  16       34.70       35.26      2.90 o 
   3   3  16       33.50       33.04      2.28 o 
   4   3  16        3.13        2.94      1.26 o 
  -4   4  16        9.22       14.86      2.16 o 
  -3   4  16        4.03        2.35      0.98 o 
  -2   4  16        3.73        3.48      0.88 o 
  -1   4  16      120.17      130.06      3.35 o 
   0   4  16       13.89       12.80      1.33 o 
   1   4  16      120.17      123.67      3.26 o 
   2   4  16        3.74        3.30      0.94 o 
   3   4  16        4.05        3.00      1.34 o 
   4   4  16        9.23       12.81      2.14 o 
  -3   5  16       45.58       46.75      3.54 o 
  -2   5  16        6.88        9.61      1.27 o 
  -1   5  16       32.40       31.86      1.90 o 
   0   5  16        5.74        7.17      1.08 o 
   1   5  16       32.37       27.79      1.83 o 
   2   5  16        6.89        6.83      1.08 o 
   3   5  16       45.65       43.50      2.66 o 
  -3   6  16        4.55        4.44      1.08 o 
  -2   6  16       11.63       10.07      1.43 o 
  -1   6  16        2.91        1.99      0.95 o 
   0   6  16       44.12       37.67      2.05 o 
   1   6  16        2.94        3.17      0.88 o 
   2   6  16       11.64        9.41      1.47 o 
   3   6  16        4.54        2.37      0.96 o 
  -3   7  16       14.60       13.77      1.55 o 
  -2   7  16       91.18      101.06      3.51 o 
  -1   7  16        6.25        5.96      1.09 o 
   0   7  16       30.84       36.16      2.07 o 
   1   7  16        6.27        4.16      1.13 o 
   2   7  16       90.99      100.88      3.65 o 
   3   7  16       14.57       13.67      1.63 o 
  -2   8  16        3.77        5.38      1.14 o 
  -1   8  16        2.59        2.86      0.89 o 
   0   8  16        3.48        3.31      0.85 o 
   1   8  16        2.56        3.44      0.99 o 
   2   8  16        3.79        4.72      1.11 o 
  -1   9  16        7.07        8.63      1.14 o 
   0   9  16        1.03        3.05      1.66 o 
   1   9  16        7.04       10.88      1.46 o 
   1   0  17      102.26      108.67      3.54 o 
   2   0  17       10.64       12.76      1.59 o 
   3   0  17       21.60       22.71      2.05 o 
  -3   1  17       33.74       33.43      2.39 o 
  -2   1  17        3.04        2.20      0.96 o 
  -1   1  17       24.62       22.39      2.54 o 
   0   1  17       96.16       99.96      3.32 o 
   1   1  17       24.66       30.07      2.18 o 
   2   1  17        3.04        3.57      1.10 o 
   3   1  17       33.61       33.00      2.36 o 
  -3   2  17        8.26        7.91      1.76 o 
  -2   2  17        6.95        6.51      1.14 o 
  -1   2  17       12.62       11.90      1.56 o 
   0   2  17        0.22        1.07      0.73 o 
   1   2  17       12.66       14.41      1.66 o 
   2   2  17        6.92        6.97      1.52 o 
   3   2  17        8.24       10.55      1.53 o 
  -3   3  17       13.21       10.86      1.54 o 
  -2   3  17        7.62        7.23      1.28 o 
  -1   3  17        8.54        7.80      1.11 o 
   0   3  17      104.17      110.12      3.10 o 
   1   3  17        8.58        7.61      1.15 o 
   2   3  17        7.59        9.89      1.47 o 
   3   3  17       13.25        9.72      1.46 o 
  -3   4  17        7.35        6.44      1.48 o 
  -2   4  17        4.19        4.73      1.21 o 
  -1   4  17        7.69        8.12      1.09 o 
   0   4  17       38.92       42.99      2.14 o 
   1   4  17        7.67        6.27      1.02 o 
   2   4  17        4.22        5.04      0.99 o 
   3   4  17        7.35        7.65      1.71 o 
  -3   5  17       12.11       13.62      2.12 o 
  -2   5  17       22.53       26.08      1.79 o 
  -1   5  17       57.15       59.61      2.37 o 
   0   5  17       22.25       18.19      1.60 o 
   1   5  17       57.16       56.18      2.30 o 
   2   5  17       22.62       21.52      2.00 o 
   3   5  17       12.14       11.38      1.99 o 
  -2   6  17        1.43        2.66      1.04 o 
  -1   6  17        5.89        6.20      1.03 o 
   0   6  17        8.59        9.50      1.18 o 
   1   6  17        5.92        6.86      1.11 o 
   2   6  17        1.44       -0.57      1.03 o 
  -2   7  17       44.73       52.33      2.73 o 
  -1   7  17       40.94       41.27      2.25 o 
   0   7  17        1.69        1.72      0.78 o 
   1   7  17       40.89       41.47      2.64 o 
   2   7  17       44.75       55.19      2.74 o 
  -1   8  17        4.56        5.89      0.99 o 
   0   8  17        9.48       11.86      1.76 o 
   1   8  17        4.56        6.98      1.25 o 
   0   0  18      199.10      199.40      8.99 o 
   1   0  18      145.80      145.21      5.40 o 
   2   0  18        0.08        0.27      0.78 o 
   3   0  18        0.57        2.10      0.87 o 
  -3   1  18        2.11        2.79      1.07 o 
  -2   1  18        8.52        6.13      1.23 o 
  -1   1  18        3.26        2.80      1.25 o 
   0   1  18      115.31      138.66      5.31 o 
   1   1  18        3.27        3.14      1.14 o 
   2   1  18        8.52        8.62      1.41 o 
   3   1  18        2.09        2.69      1.05 o 
  -3   2  18       16.07       17.07      3.20 o 
  -2   2  18        6.51        6.70      1.25 o 
  -1   2  18       11.85       12.98      2.05 o 
   0   2  18       89.70      100.20      4.57 o 
   1   2  18       11.84        9.89      1.43 o 
   2   2  18        6.50        7.03      1.27 o 
   3   2  18       16.05       18.00      1.88 o 
  -2   3  18        1.38        1.59      0.86 o 
  -1   3  18        5.53        7.57      1.70 o 
   0   3  18        0.07       -0.47      0.68 o 
   1   3  18        5.56        7.39      1.24 o 
   2   3  18        1.37        2.52      1.20 o 
  -2   4  18       10.76       14.75      1.72 o 
  -1   4  18       33.17       37.14      2.51 o 
   0   4  18        5.32        5.37      1.24 o 
   1   4  18       33.10       39.43      2.17 o 
   2   4  18       10.76       11.88      1.56 o 
  -2   5  18       75.30       86.17      3.44 o 
  -1   5  18       36.12       40.79      2.19 o 
   0   5  18        0.54        2.13      0.90 o 
   1   5  18       36.05       38.24      2.34 o 
   2   5  18       75.34       90.04      5.11 o 
  -1   6  18       10.88       12.37      2.05 o 
   0   6  18        0.06        1.80      0.74 o 
   1   6  18       10.88       15.04      1.62 o 
   1   0  19        4.82        5.87      1.73 o 
   2   0  19        1.46        3.11      1.18 o 
  -2   1  19        0.60        0.09      1.60 o 
  -1   1  19        2.75        1.80      1.04 o 
   0   1  19      188.48      203.41      7.77 o 
   1   1  19        2.77        2.83      1.23 o 
   2   1  19        0.60       -0.46      0.69 o 
  -1   2  19       15.61       15.39      2.23 o 
   0   2  19      323.53      355.06      9.12 o 
   1   2  19       15.52       17.22      1.80 o 
  -1   3  19       12.69       12.90      1.72 o 
   0   3  19        0.00        0.35      0.95 o 
   1   3  19       12.65       14.65      1.69 o 
   0   4  19       39.66       41.99      2.25 o 
                                                 
